# Supplementary material for: Identification of the Shared Gene Signatures between Autism Spectrum Disorder and Epilepsy via Bioinformatic Analysis
Source: Comput Math Methods Med. 2022 Dec 16;2022:9883537. doi: 10.1155/2022/9883537 (PMC9806688; doi:10.1155/2022/9883537)
Supplement: Supplementary 2 — Table S1: significant modules and genes in ASD and EP based on WGCNA. [file 9883537.f2.txt]

ASD-yellow	Epilepsy-turquoise	Epilepsy-red
NOG	RPS28	CXorf21
PIK3AP1	LOC642161	TSEN54
RPL12	HIST1H2BD	SAMD3
EDG1	GADD45G	MCOLN2
SERPINE2	KDELC2	PPP2R2B
NUCB2	AQP3	APOBEC3H
SPOCK2	MKL1	DUSP14
NMT2	CCT3	PYHIN1
CLEC12B	C6orf129	GPR68
ZNF831	LOC653658	GK5
GTF3A	HMGN1	CD247
C13orf15	SECTM1	RAP2A
CD40LG	FN3KRP	ZNF683
LOC651149	SUCLG2	LOC642083
PLEKHA1	ACTR5	PAFAH2
FBLN5	SH3KBP1	SYTL2
EPHA1	PAAF1	NKG7
DAPP1	PCYT2	SOX13
LOC648249	GBGT1	IL2RB
BCL11B	ORAI2	KLRF1
AKTIP	LOC648622	GFI1
LOC136143	C8orf59	CDRT4
LOC648733	HNRPDL	FLJ20699
ICOS	RPL12	ADRB2
UXT	IGSF6	FLJ14213
CA5B	EDG1	SH2D1B
LOC652624	C14orf80	RARRES3
BIN1	ATP5D	PTGER2
HSPB1	C6orf160	SLC1A7
LOC387841	LOC347292	PTGDR
TCF7	TIGA1	PLEKHF1
CD247	FAM193B	GNLY
LEF1	MCTP1	PDZD4
LOC731096	PI4KAP2	TMEM181
MYC	LOC642755	SLAMF7
SYTL2	RPL17	CACNA2D2
LOC440737	LOC728492	LOC387882
C6orf190	KLHL18	SYT11
RPL36	LOC642989	ASCL2
LOC158345	NUCB2	TARP
FYN	KIAA0319L	GZMH
ETS1	SPOCK2	CHST12
TBC1D4	LOC388532	GNPTAB
PVRIG	NMT2	TTC16
CD27	TCEAL8	ACOT7
NAE1	MGC3020	RAB11FIP5
GZMM	SNRPN	PRF1
IL7R	SRPK2	CD160
LAT	C1orf151	F2R
EFCAB2	TLR8	CX3CR1
CRIP2	ZNF831	LOC643035
PAQR8	CFP	KLHDC4
CD2	WDR54	AUTS2
CTSC	KLRG1	ABI3
TTC14	C13orf15	PABPC4
ILF3	LOC653702	SLAMF6
ITK	ZBTB25	EOMES
LCK	CD40LG	FGFBP2
OCIAD2	RARA	PTRH1
LOC440055	TNFRSF8	FLJ16686
ITPKB	BOLA2	STOM
EEF1B2	LOC653773	VGLL4
H2AFY2	KIF1B	LOC197135
SH2D1A	LOC388654	LAX1
TIMM22	BAG3	MGC52282
LOC641518	CCDC76	KIAA1671
TMEM144	SNURF	CCL5
EPHX2	LOC651149	PARP15
LOC729985	LACTB2	LOC731007
LOC387867	LOC285053	LOC645442
CD96	LOC731640	CCDC28B
AES	Septin 6	FEZ1
MAN1C1	LOC648210	GZMA
KLF12	PFDN6	ENPP4
CCR7	IRAK3	FASLG
LOC152195	PRRG4	TGFBR3
NLRC5	ORMDL3	STAT4
CALML4	ZNF248	RUNX3
FBL	C10orf35	NCALD
C17orf45	PNPLA7	GTF3C1
ZAP70	PUS1	RNF165
PIK3IP1	PLEKHA1	PTPN4
CDR2	CLYBL	ID2
GRPEL2	DGCR6	CTSW
CARD16	LOC644590	CAMK2N1
AXIN2	EPHA1	YPEL1
BNIP3	DHTKD1	CLIC3
NELL2	INPP5A	C1orf21
RPL14	IL11RA	PRSS23
CD248	C19orf12	KLRD1
TCEA3	FLNB	CENTG2
CASP1	LOC648249	APOBEC3G
SBK1	LTBP4	OSBPL5
DSC1	AMT	PDGFD
LOC647856	SH3BP5L	ADA
ID3	USP15	LAG3
TC2N	BCL11B	PDGFRB
LOC402694	TP53I13	MIAT
FOXO1	STK3	CYP4V2
CACHD1	PASK	KLRC2
CD3E	CCND2	TTC38
EIF3D	SQRDL	S1PR5
PLCG1	SLA	EBP
TXK	LTBR	FCRL6
HOOK1	C12orf65	CLDND2
C9orf72	RRAS2	KLRB1
LOC127295	CMTM3	GZMB
FAM102A	LOC652726	ELOVL6
CD6	GYPC	BZRAP1
LTB4R	STK25	TIGIT
AUTS2	LMTK3	MMP23B
CD28	LOC136143	IFNG
SKAP1	GVIN1	SLFN13
C16orf30	ZNHIT6	HOPX
LOC649049	CIDEB	MATK
RPL4	SNORD16	GPR56
CD5	DRAM1	ERBB2
DKFZp761P0423	AP4B1	ITGB1
NET1	WDR6	KLRC3
NOSIP	ZNF792	CEP78
ESYT1	CSTA	MYBL1
CD74	ICOS	FAM179A
PKIA	HIST2H2BF	LOC643802
RPL8	ARID3A	PATL2
MGC15763	HK3
TNFRSF25	BACH2
ABCA1	MSL3
FHIT	EXOSC10
EDAR	FAM84B
P2RY8	TALDO1
RASGRP1	MRPL13
C9orf123	LPIN1
DPH5	ECHDC2
KLHL3	TAF1C
PRKCA	PSRC1
SIRPG	LOC130773
OCIAD2	P4HTM
KIAA1671	CRYZ
LOC645688	PTPRCAP
DOCK9	TCF7L2
LRRN3	LOC648099
FBLN2	LOC652624
LOC646766	PGM2
RNF144	LOC646483
ATM	LOC642033
GPR18	TKTL1
PRKCH	BIN1
KDM1B	HSPB1
SLC16A10	SMAD5
TNFSF13	VNN1
ABLIM1	LOC652578
LOC649821	C19orf35
RUNX3	LOC387841
RPL23A	NDUFA7
LOC441246	MSRB3
TPT1	LOC388275
LOC644511	ATP5G1
SERPINA10	PHPT1
SULT1A2	CUEDC1
FLJ11795	LOC390354
NARG1L	LOC645138
LOC347544	AP3M2
MOAP1	NPIP
KIAA1598	POLR2J3
CEP68	PTCD2
LDLRAP1	CCDC14
C12orf57	REXO4
LY9	LOC643287
SLC7A6	NR1H2
LOC439949	C19orf24
RPS9	LSM7
LRRN3	ZNF438
FAM62B	TAF15
NMT2	DYNLT1
ITM2A	CLEC2D
RPL22	SNX26
FOXK1	ENO3
CXorf21	SNRPF
FLT3LG	LRRC14
ZNF831	LOC641848
ABCB1	MTX3
ZBTB4	LEF1
C5orf39	STK40
SMPDL3A	LOC730746
MYC	LOC651202
NPAT	LOC728519
TNFAIP6	LOC389672
C11orf1	ADARB1
FAM190B	BRIX1
RCBTB2	LOC651894
LRBA	SLC25A23
SLFN11	PPIE
RPS4X	SSR4
BEX2	MYC
FAM159A	CREG1
INPP4B	NUCKS1
LEF1	C1orf41
RPS15	CCDC106
TSGA14	STAMBPL1
FOXP1	ASB1
CD3D	UNG
EEF1G	JAK2
GRAP	CCDC66
FYB	FKBP1A
C9orf72	SLC7A1
RPS29	C6orf190
FCGBP	NPAL3
BIN1	TNFAIP8L1
LILRB2	RHOH
LBH	ZFP90
DGKA	TRAT1
DGKA	ITGAM
MAL	CNO
CD3D	SUMF2
CHI3L2	LOC728973
MAL	LOC158345
AES	CBLB
SKAP1	C5orf53
SYTL2	INTS2
PKIA	FYN
CDC25B	LOC402644
UBASH3A	CCDC58
ANKRD55	SULF2
IL7R	ETS1
CYFIP2	RP9
SNRPD2	NSUN5C
ATM	TBC1D4
EFNA1	PVRIG
SNRPN	MSX2P1
DYRK2	AAK1
DYRK2	METRNL
LCK	CD27
CD247	ZNF329
TFEC	NAE1
SIRPG	LOC440927
FAM134B	RPLP1
FBLN2	CD81
PLEKHA1	KIAA0748
ABLIM1	LOC648343
PYCARD	PPP3CC
DPH5	GZMM
FAM102A	HNRPA1P4
DSC1	DDT
LAT	LOC91561
RNF135	TXNDC3
RPL13	IL7R
CLSTN1	LAT
CD96	METTL5
LOC388707	GTF3C6
LOC646942	LOC645436
LOC100132795	LOC728554
LOC100131662	TMEM106C
LOC646836	LOC646849
LOC645173	PRR5
LOC647030	LOC643949
LOC728139	GAL3ST4
LOC728126	LOC205251
LOC646294	LACTB
LOC100131713	PCNA
LOC401537	HES6
LOC441506	CRIP2
LOC729742	WDR18
RPL14L	ZDHHC11
LOC730029	PAQR8
LOC728820	FAR2
C2orf89	CD2
LOC147727	LOC642817
S1PR1	KLHDC8B
SNHG1	CCDC99
LOC729679	LOC645968
PRAGMIN	LOC648659
TMEM204	SPI1
STMN3	USP36
SNORD62B	G6PD
CLEC2D	OGT
CARD16	APOB48R
LOC100128252	RBM3
LOC148430	NR1D2
LOC100132742	ITK
LOC388339	KIAA1641
LOC100132510	RALGDS
LOC642357	TSPAN18
LOC440991	LCK
LOC391019	FBXO30
LOC728031	OCIAD2
LOC647285	LOC440055
LOC391833	DDX24
LOC100132673	LOC728481
LOC646294	BMI1
LOC730187	TCTEX1D2
	SEC11C
	EEF1B2
	CECR6
	LOC652595
	ADHFE1
	IFP38
	LATS2
	PLSCR3
	ZNF593
	FHL3
	FBXO32
	TMEM160
	HSPC111
	LIMA1
	LOC648470
	NOP56
	MRPL41
	CAMK1D
	H2AFY2
	DMXL2
	TIGD5
	SH2D1A
	DSE
	MAX
	PKN2
	FLJ22662
	LRIG1
	MST1
	LAGE3
	RAB11FIP3
	RAB20
	EPHX2
	AOAH
	GZMK
	ARHGAP26
	CD96
	KCMF1
	LOC728014
	LOC442454
	LOC646309
	HNRPK
	C21orf45
	FAM113B
	GOLGA8A
	NVL
	AES
	LOC389641
	MSL3L1
	DGCR2
	MAN1C1
	CYB5A
	KLF12
	TRIB2
	ASF1A
	CCR7
	HSD17B8
	LOC441191
	IL23A
	ITPK1
	CEBPA
	LGALS9
	MLKL
	LOC653232
	LOC152195
	CD302
	RPA3
	CD3G
	DKFZp761E198
	TSPAN32
	MT1F
	KCTD2
	C17orf45
	CKS1B
	MAF
	PTGES3
	ZAP70
	PIK3IP1
	CDR2
	LOC645385
	OSBPL7
	SP4
	GRPEL2
	NKTR
	ARID5B
	BLMH
	CARD11
	AVL9
	APRT
	TLR5
	CLIP1
	HK2
	LOC643007
	SELL
	NR2C2
	AXIN2
	BNIP3
	NELL2
	GPX7
	ZNF594
	HMBS
	NIN
	RPL14
	SCRIB
	LILRA5
	CARD16
	TYW3
	TPCN2
	TCEA3
	VEGFB
	PPFIA1
	PPP1R16B
	DENND1A
	ZNF827
	LDHB
	ZNF548
	ZNF30
	SBK1
	LOC255809
	C12orf45
	CXCL16
	TTC3
	ALDH3B1
	GDE1
	IL17RA
	RPL9
	RPUSD2
	RPUSD4
	GSPT2
	EVL
	SLC22A15
	ERLIN1
	ERICH1
	CCDC92
	LOC647856
	RHOT1
	RPL26
	ABLIM1
	RIN3
	LY9
	HIST2H2BE
	MRI1
	AGPAT2
	CHCHD8
	RASSF7
	C9orf164
	NRBP2
	GNB4
	PRKCQ
	MPP1
	ARHGEF11
	IARS
	LOC653316
	TCEAL3
	TC2N
	SELPLG
	SDAD1
	TBC1D8
	RTTN
	GSTM3
	HPCAL4
	TM9SF1
	PSMD14
	VARS2
	NDUFA12
	HIATL1
	SUMO2
	PIGU
	LOC647346
	SNX4
	PLP2
	DEXI
	GLMN
	SLC26A11
	CD3E
	SLC41A3
	PLCG1
	CHCHD10
	IFI27L2
	SLC2A4RG
	TRAF5
	MGC39900
	NME1
	TXK
	HOOK1
	CDK10
	OSCAR
	CAMKK2
	PTPLAD1
	ZCCHC14
	TNFAIP8L2
	WDR67
	LOC127295
	BTBD6
	MRPL21
	ERO1L
	RPLP0
	FAM102A
	ZNFX1
	UTP3
	LOC641849
	LOC391811
	SARM1
	CD6
	POLR1C
	SLAIN1
	TRAPPC2L
	RNF125
	JDP2
	LTB4R
	LOC650780
	WSB1
	NOP58
	TCEAL4
	LOC388564
	PPP1R13B
	GTPBP3
	SDF2L1
	CD28
	FAM171A1
	ZNHIT3
	LBA1
	HIST1H4H
	LOC653438
	CCDC126
	SKAP1
	C16orf30
	NUDCD2
	LOC649049
	P2RY11
	AKAP13
	DHRS3
	RNF144B
	MPZL2
	CD5
	PLXDC2
	KIAA0556
	HDDC2
	ZNF266
	ZMYND11
	RPL23
	NEK8
	DIP2B
	PFAS
	RPS27A
	MFGE8
	EXOSC8
	GAMT
	GIMAP1
	ZMYND19
	CAPS
	LOC647673
	DKFZp761P0423
	PARP2
	TMEM99
	ZNF213
	FAM107B
	LOC728734
	C21orf2
	NADK
	MAP4K5
	C19orf48
	NOSIP
	SRGAP2
	PTMA
	LOC645018
	NAIP
	PIK3R1
	CD8A
	ACAD11
	PECI
	LOC648998
	C19orf59
	CTLA4
	DIDO1
	LOC651612
	MTF1
	MGC15763
	TNFRSF25
	VPS13B
	CARS2
	IRF2
	ENO2
	FHIT
	PI16
	LRRC25
	ANO10
	PAK1
	LOC153561
	C11orf46
	PRDX2
	ZAK
	ARL4C
	RASGRP1
	GIMAP5
	C9orf123
	TBC1D2
	SLC38A1
	PPIL3
	DPH5
	KLHL3
	SLAMF1
	DDAH2
	CD47
	MON1B
	CLEC4E
	PRKCA
	SIRPG
	D4S234E
	SFRS2B
	ZNF395
	LOC645688
	TAPBP
	OSBPL1A
	PHYH
	CCNF
	ENTPD1
	USP4
	LRRN3
	MRPL9
	NAB1
	MT1X
	LOC646766
	LOC400652
	FAIM3
	TYSND1
	EID3
	GTPBP6
	BIRC3
	LOC653505
	ADAR
	DNAJA4
	MAK16
	ITGB7
	C8orf55
	IL32
	ZMYND15
	KLF9
	MTMR10
	SGSM2
	ALKBH8
	ATM
	HPSE
	CDH23
	AK1
	GPR18
	PRKCH
	FLJ35801
	NUDT16
	ATP8B2
	KAT2A
	LOC643870
	CLECL1
	MORC3
	ELMO1
	FASN
	ATP6V0E2
	UBE2G2
	TMEM14A
	POLE3
	SUSD3
	LOC649821
	FKBP11
	ARL2
	PCID2
	COTL1
	SIT1
	LOC652699
	TPM2
	CCDC25
	SORBS3
	KCNE3
	DNAJC5
	GBE1
	LOC644511
	FURIN
	C11orf80
	RNF126
	CKAP4
	IFNAR2
	C9orf103
	UQCRH
	CD7
	CRYGS
	SERPINA10
	C3orf31
	FARS2
	DNAJB6
	PGD
	SHFM1
	DYRK2
	SNRPD3
	TMC6
	UBTD1
	RASAL3
	PHF15
	LTA
	MGMT
	DPYD
	HIST1H2BK
	GRINA
	PSEN1
	CCDC102A
	NLRC4
	ZNF544
	CXCR3
	CXCR7
	LOC202134
	EBI2
	C12orf47
	MOSC1
	C9orf37
	HSF2
	RPS21
	SESN1
	GSN
	BCL2
	DCUN1D4
	LOC347544
	SERTAD3
	ZNF91
	PCTP
	TARBP1
	LOC650546
	ENOSF1
	SLC16A5
	NAP1L4
	WWP1
	ATF7IP2
	MEFV
	USP32
	KIAA1967
	BEXL1
	CTNNA1
	SEMA4F
	ZNF721
	TRMT11
	MRPL23
	HSPA6
	MIF
	NDST1
	CBARA1
	RPL10A
	BCAS4
	TOMM5
	FSCN1
	LOC644029
	CLEC4D
	LDLRAP1
	IMMP2L
	WDR74
	LOC642299
	PCNT
	INPP5E
	SGPP2
	HOMER3
	IFT57
	ABCB1
	C12orf57
	NDUFS4
	SLC7A6
	C4orf33
	EIF1AX
	SUPT3H
	TRIM25
	LOC731985
	MDC1
	RPL7
	ITPR3
	HNRNPA1
	LOC439949
	LOC730092
	ZNF341
	PFKM
	LPAR5
	NCR3
	TMEM50B
	TMEM116
	LOC653314
	ZNF146
	OSTC
	PLCH2
	ECHDC3
	MRPL14
	HIST1H4C
	ITM2A
	RPL22
	LANCL1
	RPL5
	FKBP9L
	FLT3LG
	GPR141
	C5orf39
	TINP1
	GOLGA8B
	LRFN3
	HABP4
	POLR1E
	NPM3
	LOC441743
	DNLZ
	TNFRSF4
	HIST2H4A
	CD320
	NDUFB2
	ARL5B
	NPAT
	FCER1G
	SLC36A1
	RPL23AP13
	LOC728643
	ZNF480
	C11orf1
	RPL13L
	TMEM194
	SOCS2
	PABPC1
	ZZZ3
	ZNF232
	ARRDC5
	SNORD36C
	EPOR
	PTPLB
	PFTK1
	HNRPR
	LOC649946
	BEX2
	LIME1
	FAM159A
	CD69
	EIF3M
	INPP4B
	SNHG5
	SLC4A7
	CRY1
	MAGEE1
	LOC134997
	D2HGDH
	RPS17
	TMEM164
	CD52
	NR3C2
	SLC25A4
	RPS15
	HNRPA1L-2
	LYAR
	RPL23AP7
	SLC25A42
	RDH14
	FBLN5
	CETN3
	CRBN
	CCDC65
	PDCD5
	MX2
	PTPN22
	DPP7
	RPS15A
	CDC16
	CD3D
	EEF1G
	GRAP
	LIMK2
	CUTL1
	ANKRD36
	TBXAS1
	GTPBP8
	RPL21
	C9orf72
	THOC3
	BMP2K
	CACNA1I
	FCGBP
	SMARCD3
	MRPL52
	CUTA
	LILRB2
	LBH
	DGKA
	MAL
	BAX
	RORA
	TXNRD1
	RALGAPA1
	SSBP4
	ACTL6A
	GIMAP6
	RAB27A
	NUDT1
	PTK2B
	QKI
	PKIA
	CDC25B
	UBASH3A
	SERPINA1
	APAF1
	ACP1
	BEX4
	EMR2
	CLUAP1
	MTP18
	MAD1L1
	MBNL2
	MAP4K1
	CASP6
	FAM3C
	AGL
	MRPS12
	ALDH5A1
	CPEB2
	FBXL5
	RAB24
	OPTN
	SLC22A18
	ZNF74
	RTBDN
	DFFA
	URG4
	FAM134B
	SP100
	ACSL4
	C6orf48
	FMNL3
	HCST
	SERPINB8
	RPS24
	OPRL1
	C1GALT1C1
	PHF14
	FAM133B
	IL28RA
	TOP1MT
	GATA3
	C19orf2
	QSOX1
	HPS1
	RPL13
	TNFAIP8
	VPS13A
	CSNK1E
	LOC100129379
	KLHL29
	LOC100130624
	LOC100129673
	LOC100129828
	LOC100129685
	LOC100128908
	LOC100128060
	LOC100129237
	LOC100130562
	LOC100129657
	LOC100130892
	C22orf27
	LOC441642
	LOC645691
	LOC388707
	LOC654350
	LOC727865
	LOC100131787
	LOC646942
	LOC100131672
	LOC341315
	LOC442232
	LOC392285
	LOC100132795
	LOC440311
	LOC100131196
	LOC100132742
	LOC100134648
	LOC646688
	LOC388076
	LOC100131768
	LOC646527
	LOC647150
	LOC100131866
	LOC440063
	LOC644315
	LOC646044
	LOC389156
	LOC646785
	LOC645173
	LOC727821
	LOC647030
	LOC645693
	LOC728139
	LOC402112
	LOC441073
	LOC644877
	LOC128192
	LOC100131205
	LOC100131609
	LOC728126
	LOC285741
	LOC646949
	LOC645387
	LOC401537
	LOC727970
	LOC441506
	RPS6P1
	LOC728484
	LOC729742
	RPL14L
	MGC87895
	RPL12P6
	LOC728820
	LOC729608
	NHP2
	LOC729646
	LOC728590
	SNHG7
	LOC729236
	LOC729423
	LOC729279
	LOC729500
	LOC728026
	LOC387825
	LOC100132528
	LOC730288
	FLJ43681
	C2orf89
	ZNF777
	S1PR1
	LOC100133923
	LOC100132547
	IFFO2
	LOC285296
	LOC100134393
	LOC100133008
	LYRM7
	C7orf55
	LOC728244
	LOC100170939
	KRBA1
	LOC100132740
	LOC25845
	NUDT16P
	PRAGMIN
	LOC791120
	PLD6
	LOC644907
	LOC100130886
	POLR3E
	TMEM204
	LOC100134504
	MOBKL1B
	DCTPP1
	LOC732432
	LOC100133372
	LOC100130715
	LIPN
	STMN3
	NCRNA00219
	LOC100133163
	LOC100134273
	B3GNT1
	LOC100132858
	C12orf77
	SNORD104
	MGC16384
	CCDC88C
	SNHG6
	C7orf40
	KIAA0114
	JMJD8
	TMEM19
	USP13
	LILRA6
	EEF1A1
	LOC100129034
	LOC100129585
	LOC100130154
	LOC100127993
	FLJ46552
	GAR1
	LOC100128771
	LOC100130070
	LOC100129599
	LOC100129028
	LOC100128936
	LOC100128410
	ARAP1
	LOC100129742
	LOC100130775
	LOC727826
	LOC100132291
	LOC100131905
	LOC643873
	LOC100133277
	LOC728060
	LOC389141
	LOC391825
	LOC100132652
	LOC653156
	LOC148430
	LOC644464
	LOC440595
	LOC388339
	LOC646909
	LOC100131526
	LOC389342
	LOC100132658
	LOC648771
	LOC646093
	LOC646966
	LOC440991
	LOC644937
	LOC100132037
	LOC390345
	LOC642738
	LOC388556
	LOC391019
	LOC728031
	LOC646819
	LOC648390
	LOC100132499
	LOC647285
	LOC100131572
	LOC642828
	LOC387753
	LOC100132199
	LOC653737
	LOC645157
	LOC643733
	LOC439953
	LOC644790
	LOC401640
	LOC391833
	LOC646672
	LOC401676
	LOC727984
	LOC391532
	LOC391370
	LOC442270
	LOC286444
	LOC338870
	LOC100132673
	LOC646294
	LOC729495
	LOC728732
	LOC728453
	LOC729340
	LOC728782
	LOC728553
	LOC728428
	LOC730255
	LOC730029
	LOC729208
	LOC729102
	LOC728843
	LOC729040
	LOC729926
	METTL1
	CXXC5
	MIR21
