# Supplementary material for: Identification of the Shared Gene Signatures between Autism Spectrum Disorder and Epilepsy via Bioinformatic Analysis
Source: Comput Math Methods Med. 2022 Dec 16;2022:9883537. doi: 10.1155/2022/9883537 (PMC9806688; doi:10.1155/2022/9883537)
Supplement: Supplementary 3 — Table S2: a total of 166 crosstalk genes between ASD and EP. [file 9883537.f3.txt]

FAM102A
BCL11B
EPHA1
BIN1
H2AFY2
LOC647285
LOC728139
LCK
FCGBP
ZAP70
NELL2
SIRPG
LOC158345
EEF1B2
CDR2
CD2
SLC7A6
LOC646942
CD3D
C17orf45
PRAGMIN
LOC440055
PRKCA
RPL14
LOC645173
C9orf72
DYRK2
NUCB2
C11orf1
LOC652624
CD5
LOC647030
LILRB2
LOC644511
TXK
EDG1
PKIA
C5orf39
LOC645688
LOC439949
MAL
AES
FAM134B
STMN3
LOC387841
CARD16
LAT
ABLIM1
LOC647856
LOC730029
FLT3LG
LOC100132673
MYC
ATM
TMEM204
RPS15
SBK1
KLHL3
C12orf57
LEF1
LOC441506
LTB4R
LY9
EPHX2
PAQR8
ZNF831
LOC100132795
IL7R
LOC649821
C6orf190
LOC729742
TCEA3
UBASH3A
ICOS
NMT2
PRKCH
LOC100132742
LOC127295
DPH5
RPL14L
FAM159A
NPAT
PLEKHA1
BEX2
C9orf123
CD27
GRAP
LBH
ITK
GPR18
LOC401537
LOC646294
AXIN2
DKFZp761P0423
TC2N
C2orf89
TNFRSF25
LOC728820
LDLRAP1
FHIT
ITM2A
SPOCK2
RPL22
NOSIP
ETS1
PLCG1
LOC347544
SKAP1
TBC1D4
PVRIG
INPP4B
LOC649049
RASGRP1
DGKA
GRPEL2
CD3E
CLEC2D
LOC388707
S1PR1
PIK3IP1
CD40LG
EEF1G
CD6
C13orf15
BNIP3
KLF12
LOC152195
CD96
OCIAD2
LRRN3
LOC651149
NAE1
SNRPN
C16orf30
ABCB1
SERPINA10
GZMM
CD28
FYN
LOC391019
SH2D1A
LOC440991
HOOK1
LOC648249
LOC388339
FBLN5
LOC728031
MGC15763
CRIP2
RPL12
LOC136143
LOC391833
CCR7
MAN1C1
CDC25B
LOC728126
RPL13
HSPB1
LOC646766
LOC148430
SYTL2
CXorf21
CD247
RUNX3
AUTS2
KIAA1671
