# Supplementary material for: Identification of the Shared Gene Signatures between Autism Spectrum Disorder and Epilepsy via Bioinformatic Analysis
Source: Comput Math Methods Med. 2022 Dec 16;2022:9883537. doi: 10.1155/2022/9883537 (PMC9806688; doi:10.1155/2022/9883537)
Supplement: Supplementary 4 — Table S3: GO analysis of 166 crosstalk genes network. [file 9883537.f4.txt]

Term_ID	Term_description	ListHit	ListTotal	PopHit	PopTotal	GeneRatio	BgRatio	Enrichment_score	GeneIds	GeneSymbols	p-value	FDR_bh	Category
GO:0002250	adaptive immune response	7	73	96	13332	0.095890411	0.00720072	13.31678082	919;2534;8631;7294;10288;923;27040	CD247;FYN;SKAP1;TXK;LILRB2;CD6;LAT	8.90E-07	0.000344327	biological_process
GO:0030168	platelet activation	5	73	56	13332	0.068493151	0.00420042	16.30626223	2534;5583;1606;5578;27040	FYN;PRKCH;DGKA;PRKCA;LAT	1.32E-05	0.002547983	biological_process
GO:0006614	SRP-dependent cotranslational protein targeting to membrane	4	73	49	13332	0.054794521	0.003675368	14.90858261	6146;6137;9045;6136	RPL22;RPL13;RPL14;RPL12	0.000145479	0.018766848	biological_process
GO:0022625	cytosolic large ribosomal subunit	4	79	54	14857	0.050632911	0.00363465	13.93061416	6146;6137;9045;6136	RPL22;RPL13;RPL14;RPL12	0.000191365	0.019710615	cellular_component
GO:0019083	viral transcription	4	73	66	13332	0.054794521	0.004950495	11.06849315	6146;6137;9045;6136	RPL22;RPL13;RPL14;RPL12	0.000461354	0.036126582	biological_process
GO:0006413	translational initiation	4	73	69	13332	0.054794521	0.005175518	10.58725432	6146;6137;9045;6136	RPL22;RPL13;RPL14;RPL12	0.000546595	0.036126582	biological_process
GO:0005886	plasma membrane	28	79	2870	14857	0.35443038	0.193174934	1.834763816	1901;10225;9057;54843;1606;10288;113791;79037;1241;26119;10125;79652;55423;59338;921;9397;4063;2841;5583;85315;4925;8883;9452;2534;8631;123036;5578;27040	S1PR1;CD96;SLC7A6;SYTL2;DGKA;LILRB2;PIK3IP1;PVRIG;LTB4R;LDLRAP1;RASGRP1;TMEM204;SIRPG;PLEKHA1;CD5;NMT2;LY9;GPR18;PRKCH;PAQR8;NUCB2;NAE1;ITM2A;FYN;SKAP1;TC2N;PRKCA;LAT	0.000551104	0.028381858	cellular_component
GO:0038083	peptidyl-tyrosine autophosphorylation	3	73	31	13332	0.04109589	0.002325233	17.67388422	7294;2534;10750	TXK;FYN;GRAP	0.000634159	0.036126582	biological_process
GO:0000184	nuclear-transcribed mRNA catabolic process, nonsense-mediated decay	4	73	76	13332	0.054794521	0.00570057	9.612112473	6146;6137;9045;6136	RPL22;RPL13;RPL14;RPL12	0.000788139	0.036126582	biological_process
GO:0004715	non-membrane spanning protein tyrosine kinase activity	3	66	36	12391	0.045454545	0.002905335	15.64520202	7294;2534;10750	TXK;FYN;GRAP	0.000908915	0.045875158	molecular_function
GO:0005737	cytoplasm	30	79	3289	14857	0.379746835	0.221377129	1.715384231	10225;6146;7294;54843;8821;51070;10288;8445;51176;5569;388228;59338;113246;1937;10750;9397;81606;5583;26053;3983;8883;50861;1039;8631;1933;203228;6638;5578;4863;864	CD96;RPL22;TXK;SYTL2;INPP4B;NOSIP;LILRB2;DYRK2;LEF1;PKIA;SBK1;PLEKHA1;C12orf57;EEF1G;GRAP;NMT2;LBH;PRKCH;AUTS2;ABLIM1;NAE1;STMN3;CDR2;SKAP1;EEF1B2;C9orf72;SNRPN;PRKCA;NPAT;RUNX3	0.001014842	0.034842917	cellular_component
GO:0043303	mast cell degranulation	2	73	9	13332	0.02739726	0.000675068	40.58447489	27040;10125	LAT;RASGRP1	0.001038481	0.036126582	biological_process
GO:0006414	translational elongation	2	73	9	13332	0.02739726	0.000675068	40.58447489	1933;1937	EEF1B2;EEF1G	0.001038481	0.036126582	biological_process
GO:0022409	positive regulation of cell-cell adhesion	2	73	9	13332	0.02739726	0.000675068	40.58447489	51176;55423	LEF1;SIRPG	0.001038481	0.036126582	biological_process
GO:0001540	amyloid-beta binding	3	66	39	12391	0.045454545	0.003147446	14.44172494	26119;10288;9452	LDLRAP1;LILRB2;ITM2A	0.001150213	0.045875158	molecular_function
GO:0004697	protein kinase C activity	2	66	10	12391	0.03030303	0.000807037	37.54848485	5583;5578	PRKCH;PRKCA	0.001223268	0.045875158	molecular_function
GO:0006412	translation	5	73	148	13332	0.068493151	0.01110111	6.16993706	6146;6209;9045;6136;6137	RPL22;RPS15;RPL14;RPL12;RPL13	0.001290546	0.036126582	biological_process
GO:0050860	negative regulation of T cell receptor signaling pathway	2	73	10	13332	0.02739726	0.000750075	36.5260274	79037;53347	PVRIG;UBASH3A	0.001293504	0.036126582	biological_process
GO:0045618	positive regulation of keratinocyte differentiation	2	73	10	13332	0.02739726	0.000750075	36.5260274	55506;5583	H2AFY2;PRKCH	0.001293504	0.036126582	biological_process
GO:0050852	T cell receptor signaling pathway	4	73	87	13332	0.054794521	0.006525653	8.396787907	8631;7294;27040;2534	SKAP1;TXK;LAT;FYN	0.001306905	0.036126582	biological_process
GO:0003735	structural constituent of ribosome	5	66	154	12391	0.075757576	0.012428375	6.095533255	6146;6209;9045;6136;6137	RPL22;RPS15;RPL14;RPL12;RPL13	0.001349269	0.045875158	molecular_function
GO:0007265	Ras protein signal transduction	3	73	41	13332	0.04109589	0.003075308	13.36318076	27040;10125;10750	LAT;RASGRP1;GRAP	0.001446113	0.037309717	biological_process
GO:0001816	cytokine production	2	73	11	13332	0.02739726	0.000825083	33.20547945	7294;10125	TXK;RASGRP1	0.001575353	0.03810385	biological_process
GO:0005070	SH3/SH2 adaptor activity	3	66	45	12391	0.045454545	0.003631668	12.51616162	8631;27040;10750	SKAP1;LAT;GRAP	0.001745739	0.047484114	molecular_function
GO:0006468	protein phosphorylation	6	73	235	13332	0.082191781	0.017626763	4.662897115	2534;7294;5583;5578;8445;864	FYN;TXK;PRKCH;PRKCA;DYRK2;RUNX3	0.001789293	0.04073273	biological_process
GO:0042629	mast cell granule	2	79	13	14857	0.025316456	0.000875008	28.93281402	27040;10125	LAT;RASGRP1	0.002096419	0.053982799	cellular_component
GO:0003746	translation elongation factor activity	2	66	14	12391	0.03030303	0.001129852	26.82034632	1933;1937	EEF1B2;EEF1G	0.002439939	0.055305276	molecular_function
GO:0070555	response to interleukin-1	2	73	14	13332	0.02739726	0.001050105	26.09001957	5578;166	PRKCA;AES	0.002578933	0.055447067	biological_process
GO:0031234	extrinsic component of cytoplasmic side of plasma membrane	3	79	56	14857	0.037974684	0.003769267	10.07481917	7294;2534;10750	TXK;FYN;GRAP	0.003275538	0.066243876	cellular_component
GO:0005088	Ras guanyl-nucleotide exchange factor activity	3	66	58	12391	0.045454545	0.004680817	9.710815047	27040;10125;2534	LAT;RASGRP1;FYN	0.003613819	0.070211345	molecular_function
GO:0045121	membrane raft	4	79	121	14857	0.050632911	0.008144309	6.216968302	1901;1241;27040;2534	S1PR1;LTB4R;LAT;FYN	0.003930275	0.066243876	cellular_component
GO:0007169	transmembrane receptor protein tyrosine kinase signaling pathway	3	73	59	13332	0.04109589	0.004425443	9.286278152	7294;2534;10750	TXK;FYN;GRAP	0.004110552	0.083725444	biological_process
GO:0001772	immunological synapse	2	79	19	14857	0.025316456	0.001278858	19.79613591	27040;923	LAT;CD6	0.004502011	0.066243876	cellular_component
GO:0048675	axon extension	2	73	19	13332	0.02739726	0.001425143	19.22422495	26053;203228	AUTS2;C9orf72	0.004761162	0.09212848	biological_process
GO:0051482	positive regulation of cytosolic calcium ion concentration involved in phospholipase C-activating G-protein coupled signaling pathway	2	73	20	13332	0.02739726	0.00150015	18.2630137	1901;2841	S1PR1;GPR18	0.00527152	0.097146588	biological_process
GO:0031226	intrinsic component of plasma membrane	2	79	21	14857	0.025316456	0.001413475	17.91078963	1901;923	S1PR1;CD6	0.005490898	0.070695313	cellular_component
GO:0042110	T cell activation	2	73	22	13332	0.02739726	0.001650165	16.60273973	27040;2534	LAT;FYN	0.006363954	0.107080439	biological_process
GO:0045595	regulation of cell differentiation	2	73	22	13332	0.02739726	0.001650165	16.60273973	864;9806	RUNX3;SPOCK2	0.006363954	0.107080439	biological_process
GO:0035556	intracellular signal transduction	6	73	308	13332	0.082191781	0.02310231	3.557729941	2534;5583;1606;55423;5578;27040	FYN;PRKCH;DGKA;SIRPG;PRKCA;LAT	0.006740944	0.108697725	biological_process
GO:0010595	positive regulation of endothelial cell migration	2	73	24	13332	0.02739726	0.00180018	15.21917808	2113;5578	ETS1;PRKCA	0.007550215	0.11238205	biological_process
GO:0060325	face morphogenesis	2	73	24	13332	0.02739726	0.00180018	15.21917808	59338;51176	PLEKHA1;LEF1	0.007550215	0.11238205	biological_process
GO:0030032	lamellipodium assembly	2	73	25	13332	0.02739726	0.001875188	14.61041096	1901;3983	S1PR1;ABLIM1	0.008177867	0.117216092	biological_process
GO:0050900	leukocyte migration	3	73	77	13332	0.04109589	0.005775578	7.115459883	55423;2534;9057	SIRPG;FYN;SLC7A6	0.008623528	0.119189475	biological_process
GO:0005509	calcium ion binding	8	66	558	12391	0.121212121	0.045032685	2.691647659	4753;54843;10125;1606;10516;57134;4925;9806	NELL2;SYTL2;RASGRP1;DGKA;FBLN5;MAN1C1;NUCB2;SPOCK2	0.009268998	0.157572961	molecular_function
GO:0045785	positive regulation of cell adhesion	2	73	27	13332	0.02739726	0.002025203	13.5281583	8631;5578	SKAP1;PRKCA	0.009500901	0.122561628	biological_process
GO:0031122	cytoplasmic microtubule organization	2	73	27	13332	0.02739726	0.002025203	13.5281583	51361;50861	HOOK1;STMN3	0.009500901	0.122561628	biological_process
GO:0001786	phosphatidylserine binding	2	66	30	12391	0.03030303	0.002421112	12.51616162	54843;10125	SYTL2;RASGRP1	0.011041563	0.159974499	molecular_function
GO:0042102	positive regulation of T cell proliferation	2	73	30	13332	0.02739726	0.002250225	12.17534247	10288;923	LILRB2;CD6	0.011650913	0.14090323	biological_process
GO:0030097	hemopoiesis	2	73	30	13332	0.02739726	0.002250225	12.17534247	1397;864	CRIP2;RUNX3	0.011650913	0.14090323	biological_process
GO:0019902	phosphatase binding	2	66	31	12391	0.03030303	0.002501816	12.11241447	79037;54843	PVRIG;SYTL2	0.011762831	0.159974499	molecular_function
GO:0006364	rRNA processing	4	73	166	13332	0.054794521	0.012451245	4.400726192	6146;6137;9045;6136	RPL22;RPL13;RPL14;RPL12	0.012969315	0.142181471	biological_process
GO:0097190	apoptotic signaling pathway	2	73	32	13332	0.02739726	0.00240024	11.41438356	5578;921	PRKCA;CD5	0.0131916	0.142181471	biological_process
GO:0031295	T cell costimulation	2	73	32	13332	0.02739726	0.00240024	11.41438356	921;2534	CD5;FYN	0.0131916	0.142181471	biological_process
GO:0005911	cell-cell junction	3	79	93	14857	0.037974684	0.006259676	6.066557779	8631;5583;27040	SKAP1;PRKCH;LAT	0.013329284	0.15254625	cellular_component
GO:0005044	scavenger receptor activity	2	66	35	12391	0.03030303	0.002824631	10.72813853	923;921	CD6;CD5	0.014847454	0.168924214	molecular_function
GO:0006955	immune response	4	73	173	13332	0.054794521	0.012976298	4.222662127	27040;1241;10288;10225	LAT;LTB4R;LILRB2;CD96	0.014892359	0.142181471	biological_process
GO:0030335	positive regulation of cell migration	3	73	95	13332	0.04109589	0.007125713	5.767267484	1901;51176;5578	S1PR1;LEF1;PRKCA	0.015217867	0.142181471	biological_process
GO:0031532	actin cytoskeleton reorganization	2	73	35	13332	0.02739726	0.002625263	10.43600783	1901;26053	S1PR1;AUTS2	0.015658678	0.142181471	biological_process
GO:0015631	tubulin binding	2	66	38	12391	0.03030303	0.003066742	9.881180223	50861;2534	STMN3;FYN	0.017364149	0.168924214	molecular_function
GO:0043154	negative regulation of cysteine-type endopeptidase activity involved in apoptotic process	2	73	37	13332	0.02739726	0.002775278	9.871899297	114769;51176	CARD16;LEF1	0.017404586	0.142181471	biological_process
GO:0042127	regulation of cell proliferation	3	73	100	13332	0.04109589	0.00750075	5.47890411	7294;2534;10750	TXK;FYN;GRAP	0.017437601	0.142181471	biological_process
GO:0018105	peptidyl-serine phosphorylation	3	73	103	13332	0.04109589	0.007725773	5.319324378	5583;5578;388228	PRKCH;PRKCA;SBK1	0.018851794	0.142181471	biological_process
GO:0005768	endosome	4	79	195	14857	0.050632911	0.013125126	3.857708536	1901;203228;132299;2534	S1PR1;C9orf72;OCIAD2;FYN	0.020146643	0.199903125	cellular_component
GO:0007165	signal transduction	8	73	628	13332	0.109589041	0.04710471	2.32649856	8883;5583;10125;8821;128611;10288;2323;9806	NAE1;PRKCH;RASGRP1;INPP4B;ZNF831;LILRB2;FLT3LG;SPOCK2	0.021084784	0.142181471	biological_process
GO:0030276	clathrin binding	2	66	45	12391	0.03030303	0.003631668	8.344107744	26119;54843	LDLRAP1;SYTL2	0.023878169	0.168924214	molecular_function
GO:0045087	innate immune response	5	73	303	13332	0.068493151	0.022727273	3.01369863	2534;923;10750;3004;4063	FYN;CD6;GRAP;GZMM;LY9	0.025107651	0.142181471	biological_process
GO:0009791	post-embryonic development	2	73	45	13332	0.02739726	0.003375338	8.116894977	59338;113246	PLEKHA1;C12orf57	0.025156779	0.142181471	biological_process
GO:0019221	cytokine-mediated signaling pathway	3	73	116	13332	0.04109589	0.00870087	4.723193198	1901;2323;2534	S1PR1;FLT3LG;FYN	0.025697641	0.142181471	biological_process
GO:0005912	adherens junction	2	79	47	14857	0.025316456	0.003163492	8.00269324	79652;10225	TMEM204;CD96	0.025860849	0.199903125	cellular_component
GO:0070695	FHF complex	1	79	5	14857	0.012658228	0.000336542	37.61265823	51361	HOOK1	0.026309055	0.199903125	cellular_component
GO:0005883	neurofilament	1	79	5	14857	0.012658228	0.000336542	37.61265823	26119	LDLRAP1	0.026309055	0.199903125	cellular_component
GO:0004974	leukotriene receptor activity	1	66	5	12391	0.015151515	0.000403519	37.54848485	1241	LTB4R	0.026354239	0.168924214	molecular_function
GO:0031802	type 5 metabotropic glutamate receptor binding	1	66	5	12391	0.015151515	0.000403519	37.54848485	2534	FYN	0.026354239	0.168924214	molecular_function
GO:0048156	tau protein binding	1	66	5	12391	0.015151515	0.000403519	37.54848485	2534	FYN	0.026354239	0.168924214	molecular_function
GO:0005546	phosphatidylinositol-4,5-bisphosphate binding	2	66	48	12391	0.03030303	0.003873779	7.82260101	26119;54843	LDLRAP1;SYTL2	0.026931189	0.168924214	molecular_function
GO:2000147	positive regulation of cell motility	1	73	5	13332	0.01369863	0.000375038	36.5260274	9806	SPOCK2	0.027083577	0.142181471	biological_process
GO:0048251	elastic fiber assembly	1	73	5	13332	0.01369863	0.000375038	36.5260274	10516	FBLN5	0.027083577	0.142181471	biological_process
GO:1903432	regulation of TORC1 signaling	1	73	5	13332	0.01369863	0.000375038	36.5260274	203228	C9orf72	0.027083577	0.142181471	biological_process
GO:0031666	positive regulation of lipopolysaccharide-mediated signaling pathway	1	73	5	13332	0.01369863	0.000375038	36.5260274	5578	PRKCA	0.027083577	0.142181471	biological_process
GO:1900454	positive regulation of long term synaptic depression	1	73	5	13332	0.01369863	0.000375038	36.5260274	10288	LILRB2	0.027083577	0.142181471	biological_process
GO:0051001	negative regulation of nitric-oxide synthase activity	1	73	5	13332	0.01369863	0.000375038	36.5260274	51070	NOSIP	0.027083577	0.142181471	biological_process
GO:0002260	lymphocyte homeostasis	1	73	5	13332	0.01369863	0.000375038	36.5260274	27040	LAT	0.027083577	0.142181471	biological_process
GO:0001771	immunological synapse formation	1	73	5	13332	0.01369863	0.000375038	36.5260274	923	CD6	0.027083577	0.142181471	biological_process
GO:0046486	glycerolipid metabolic process	1	73	5	13332	0.01369863	0.000375038	36.5260274	1606	DGKA	0.027083577	0.142181471	biological_process
GO:0097062	dendritic spine maintenance	1	73	5	13332	0.01369863	0.000375038	36.5260274	2534	FYN	0.027083577	0.142181471	biological_process
GO:0070050	neuron cellular homeostasis	1	73	5	13332	0.01369863	0.000375038	36.5260274	4753	NELL2	0.027083577	0.142181471	biological_process
GO:0001553	luteinization	1	73	5	13332	0.01369863	0.000375038	36.5260274	59338	PLEKHA1	0.027083577	0.142181471	biological_process
GO:0002377	immunoglobulin production	1	73	5	13332	0.01369863	0.000375038	36.5260274	9452	ITM2A	0.027083577	0.142181471	biological_process
GO:0032725	positive regulation of granulocyte macrophage colony-stimulating factor production	1	73	5	13332	0.01369863	0.000375038	36.5260274	10125	RASGRP1	0.027083577	0.142181471	biological_process
GO:0033089	positive regulation of T cell differentiation in thymus	1	73	5	13332	0.01369863	0.000375038	36.5260274	10125	RASGRP1	0.027083577	0.142181471	biological_process
GO:0035162	embryonic hemopoiesis	1	73	5	13332	0.01369863	0.000375038	36.5260274	2323	FLT3LG	0.027083577	0.142181471	biological_process
GO:0033314	mitotic DNA replication checkpoint	1	73	5	13332	0.01369863	0.000375038	36.5260274	8883	NAE1	0.027083577	0.142181471	biological_process
GO:0046903	secretion	1	73	5	13332	0.01369863	0.000375038	36.5260274	10516	FBLN5	0.027083577	0.142181471	biological_process
GO:0019800	peptide cross-linking via chondroitin 4-sulfate glycosaminoglycan	1	73	5	13332	0.01369863	0.000375038	36.5260274	9806	SPOCK2	0.027083577	0.142181471	biological_process
GO:0021540	corpus callosum morphogenesis	1	73	5	13332	0.01369863	0.000375038	36.5260274	113246	C12orf57	0.027083577	0.142181471	biological_process
GO:0030595	leukocyte chemotaxis	1	73	5	13332	0.01369863	0.000375038	36.5260274	1901	S1PR1	0.027083577	0.142181471	biological_process
GO:0060561	apoptotic process involved in morphogenesis	1	73	5	13332	0.01369863	0.000375038	36.5260274	51176	LEF1	0.027083577	0.142181471	biological_process
GO:0005829	cytosol	28	79	3743	14857	0.35443038	0.251935115	1.406831994	6146;1606;53347;8821;51361;51070;51611;8445;11278;26119;10125;9045;59338;1937;10750;9397;5583;6136;4925;6137;8883;9882;2534;8631;1933;26249;5578;864	RPL22;DGKA;UBASH3A;INPP4B;HOOK1;NOSIP;DPH5;DYRK2;KLF12;LDLRAP1;RASGRP1;RPL14;PLEKHA1;EEF1G;GRAP;NMT2;PRKCH;RPL12;NUCB2;RPL13;NAE1;TBC1D4;FYN;SKAP1;EEF1B2;KLHL3;PRKCA;RUNX3	0.027171299	0.199903125	cellular_component
GO:0005794	Golgi apparatus	8	79	688	14857	0.101265823	0.046308138	2.186782455	50861;9452;10125;85315;53347;4925;9397;27040	STMN3;ITM2A;RASGRP1;PAQR8;UBASH3A;NUCB2;NMT2;LAT	0.029468347	0.202349318	cellular_component
GO:0017137	Rab GTPase binding	3	66	127	12391	0.045454545	0.010249375	4.434860415	203228;54843;9882	C9orf72;SYTL2;TBC1D4	0.030139187	0.168924214	molecular_function
GO:0009887	animal organ morphogenesis	2	73	50	13332	0.02739726	0.003750375	7.305205479	166;3983	AES;ABLIM1	0.030589357	0.142181471	biological_process
GO:0016477	cell migration	3	73	125	13332	0.04109589	0.009375938	4.383123288	1901;2534;10750	S1PR1;FYN;GRAP	0.031120337	0.142181471	biological_process
GO:0000774	adenyl-nucleotide exchange factor activity	1	66	6	12391	0.015151515	0.000484222	31.29040404	134266	GRPEL2	0.031542404	0.168924214	molecular_function
GO:0035612	AP-2 adaptor complex binding	1	66	6	12391	0.015151515	0.000484222	31.29040404	26119	LDLRAP1	0.031542404	0.168924214	molecular_function
GO:0035591	signaling adaptor activity	1	66	6	12391	0.015151515	0.000484222	31.29040404	26119	LDLRAP1	0.031542404	0.168924214	molecular_function
GO:0060335	positive regulation of interferon-gamma-mediated signaling pathway	1	73	6	13332	0.01369863	0.000450045	30.43835616	7294	TXK	0.032412826	0.142181471	biological_process
GO:0050966	detection of mechanical stimulus involved in sensory perception of pain	1	73	6	13332	0.01369863	0.000450045	30.43835616	2534	FYN	0.032412826	0.142181471	biological_process
GO:0033327	Leydig cell differentiation	1	73	6	13332	0.01369863	0.000450045	30.43835616	59338	PLEKHA1	0.032412826	0.142181471	biological_process
GO:0003376	sphingosine-1-phosphate signaling pathway	1	73	6	13332	0.01369863	0.000450045	30.43835616	1901	S1PR1	0.032412826	0.142181471	biological_process
GO:2000480	negative regulation of cAMP-dependent protein kinase activity	1	73	6	13332	0.01369863	0.000450045	30.43835616	5569	PKIA	0.032412826	0.142181471	biological_process
GO:0050861	positive regulation of B cell receptor signaling pathway	1	73	6	13332	0.01369863	0.000450045	30.43835616	5583	PRKCH	0.032412826	0.142181471	biological_process
GO:0071169	establishment of protein localization to chromatin	1	73	6	13332	0.01369863	0.000450045	30.43835616	55506	H2AFY2	0.032412826	0.142181471	biological_process
GO:0010744	positive regulation of macrophage derived foam cell differentiation	1	73	6	13332	0.01369863	0.000450045	30.43835616	5583	PRKCH	0.032412826	0.142181471	biological_process
GO:0010467	gene expression	1	73	6	13332	0.01369863	0.000450045	30.43835616	27040	LAT	0.032412826	0.142181471	biological_process
GO:0050713	negative regulation of interleukin-1 beta secretion	1	73	6	13332	0.01369863	0.000450045	30.43835616	114769	CARD16	0.032412826	0.142181471	biological_process
GO:1900271	regulation of long-term synaptic potentiation	1	73	6	13332	0.01369863	0.000450045	30.43835616	10288	LILRB2	0.032412826	0.142181471	biological_process
GO:0071375	cellular response to peptide hormone stimulus	1	73	6	13332	0.01369863	0.000450045	30.43835616	2534	FYN	0.032412826	0.142181471	biological_process
GO:0000083	regulation of transcription involved in G1/S transition of mitotic cell cycle	1	73	6	13332	0.01369863	0.000450045	30.43835616	4863	NPAT	0.032412826	0.142181471	biological_process
GO:0008210	estrogen metabolic process	1	73	6	13332	0.01369863	0.000450045	30.43835616	59338	PLEKHA1	0.032412826	0.142181471	biological_process
GO:0032091	negative regulation of protein binding	2	73	53	13332	0.02739726	0.003975398	6.891703283	114769;166	CARD16;AES	0.034051773	0.142181471	biological_process
GO:0007155	cell adhesion	5	73	334	13332	0.068493151	0.025052505	2.733984087	1901;10225;55423;5578;4063	S1PR1;CD96;SIRPG;PRKCA;LY9	0.036038644	0.142181471	biological_process
GO:0060021	palate development	2	73	55	13332	0.02739726	0.004125413	6.64109589	59338;51176	PLEKHA1;LEF1	0.036441058	0.142181471	biological_process
GO:0004862	cAMP-dependent protein kinase inhibitor activity	1	66	7	12391	0.015151515	0.000564926	26.82034632	5569	PKIA	0.036703341	0.168924214	molecular_function
GO:0007229	integrin-mediated signaling pathway	2	73	56	13332	0.02739726	0.00420042	6.522504892	7294;27040	TXK;LAT	0.037659383	0.142181471	biological_process
GO:0051571	positive regulation of histone H3-K4 methylation	1	73	7	13332	0.01369863	0.000525053	26.09001957	26053	AUTS2	0.037713281	0.142181471	biological_process
GO:0060013	righting reflex	1	73	7	13332	0.01369863	0.000525053	26.09001957	26053	AUTS2	0.037713281	0.142181471	biological_process
GO:0002437	inflammatory response to antigenic stimulus	1	73	7	13332	0.01369863	0.000525053	26.09001957	10125	RASGRP1	0.037713281	0.142181471	biological_process
GO:0048935	peripheral nervous system neuron development	1	73	7	13332	0.01369863	0.000525053	26.09001957	864	RUNX3	0.037713281	0.142181471	biological_process
GO:0021861	forebrain radial glial cell differentiation	1	73	7	13332	0.01369863	0.000525053	26.09001957	51176	LEF1	0.037713281	0.142181471	biological_process
GO:0045651	positive regulation of macrophage differentiation	1	73	7	13332	0.01369863	0.000525053	26.09001957	5578	PRKCA	0.037713281	0.142181471	biological_process
GO:2000810	regulation of bicellular tight junction assembly	1	73	7	13332	0.01369863	0.000525053	26.09001957	5583	PRKCH	0.037713281	0.142181471	biological_process
GO:0045893	positive regulation of transcription, DNA-templated	5	73	339	13332	0.068493151	0.025427543	2.693659838	81606;51176;8631;4863;864	LBH;LEF1;SKAP1;NPAT;RUNX3	0.038039098	0.142181471	biological_process
GO:0007160	cell-matrix adhesion	2	73	58	13332	0.02739726	0.004350435	6.297590931	10516;10225	FBLN5;CD96	0.040142384	0.142181471	biological_process
GO:0044212	transcription regulatory region DNA binding	3	66	143	12391	0.045454545	0.011540634	3.938652257	128611;51176;55506	ZNF831;LEF1;H2AFY2	0.040651027	0.168924214	molecular_function
GO:0022626	cytosolic ribosome	1	79	8	14857	0.012658228	0.000538467	23.50791139	6137	RPL13	0.041765211	0.253048043	cellular_component
GO:0098556	cytoplasmic side of rough endoplasmic reticulum membrane	1	79	8	14857	0.012658228	0.000538467	23.50791139	6209	RPS15	0.041765211	0.253048043	cellular_component
GO:0089720	caspase binding	1	66	8	12391	0.015151515	0.00064563	23.46780303	114769	CARD16	0.04183719	0.168924214	molecular_function
GO:0070016	armadillo repeat domain binding	1	66	8	12391	0.015151515	0.00064563	23.46780303	51176	LEF1	0.04183719	0.168924214	molecular_function
GO:0050700	CARD domain binding	1	66	8	12391	0.015151515	0.00064563	23.46780303	114769	CARD16	0.04183719	0.168924214	molecular_function
GO:0070742	C2H2 zinc finger domain binding	1	66	8	12391	0.015151515	0.00064563	23.46780303	51176	LEF1	0.04183719	0.168924214	molecular_function
GO:0038036	sphingosine-1-phosphate receptor activity	1	66	8	12391	0.015151515	0.00064563	23.46780303	1901	S1PR1	0.04183719	0.168924214	molecular_function
GO:0045295	gamma-catenin binding	1	66	8	12391	0.015151515	0.00064563	23.46780303	51176	LEF1	0.04183719	0.168924214	molecular_function
GO:0071222	cellular response to lipopolysaccharide	2	73	60	13332	0.02739726	0.00450045	6.087671233	114769;10288	CARD16;LILRB2	0.042685852	0.142181471	biological_process
GO:0000977	RNA polymerase II regulatory region sequence-specific DNA binding	3	66	146	12391	0.045454545	0.011782746	3.857721046	55506;51176;864	H2AFY2;LEF1;RUNX3	0.042803691	0.168924214	molecular_function
GO:0045446	endothelial cell differentiation	1	73	8	13332	0.01369863	0.00060006	22.82876712	1901	S1PR1	0.042985096	0.142181471	biological_process
GO:0048545	response to steroid hormone	1	73	8	13332	0.01369863	0.00060006	22.82876712	85315	PAQR8	0.042985096	0.142181471	biological_process
GO:0060644	mammary gland epithelial cell differentiation	1	73	8	13332	0.01369863	0.00060006	22.82876712	81606	LBH	0.042985096	0.142181471	biological_process
GO:0042308	negative regulation of protein import into nucleus	1	73	8	13332	0.01369863	0.00060006	22.82876712	5569	PKIA	0.042985096	0.142181471	biological_process
GO:0045725	positive regulation of glycogen biosynthetic process	1	73	8	13332	0.01369863	0.00060006	22.82876712	8445	DYRK2	0.042985096	0.142181471	biological_process
GO:0031665	negative regulation of lipopolysaccharide-mediated signaling pathway	1	73	8	13332	0.01369863	0.00060006	22.82876712	114769	CARD16	0.042985096	0.142181471	biological_process
GO:0001817	regulation of cytokine production	1	73	8	13332	0.01369863	0.00060006	22.82876712	53347	UBASH3A	0.042985096	0.142181471	biological_process
GO:0046834	lipid phosphorylation	1	73	8	13332	0.01369863	0.00060006	22.82876712	1606	DGKA	0.042985096	0.142181471	biological_process
GO:0097484	dendrite extension	1	73	8	13332	0.01369863	0.00060006	22.82876712	26053	AUTS2	0.042985096	0.142181471	biological_process
GO:0022407	regulation of cell-cell adhesion	1	73	8	13332	0.01369863	0.00060006	22.82876712	51176	LEF1	0.042985096	0.142181471	biological_process
GO:0051926	negative regulation of calcium ion transport	1	73	8	13332	0.01369863	0.00060006	22.82876712	10288	LILRB2	0.042985096	0.142181471	biological_process
GO:0021854	hypothalamus development	1	73	8	13332	0.01369863	0.00060006	22.82876712	51176	LEF1	0.042985096	0.142181471	biological_process
GO:0043586	tongue development	1	73	8	13332	0.01369863	0.00060006	22.82876712	51176	LEF1	0.042985096	0.142181471	biological_process
GO:2001056	positive regulation of cysteine-type endopeptidase activity	1	73	8	13332	0.01369863	0.00060006	22.82876712	2534	FYN	0.042985096	0.142181471	biological_process
GO:0017183	peptidyl-diphthamide biosynthetic process from peptidyl-histidine	1	73	8	13332	0.01369863	0.00060006	22.82876712	51611	DPH5	0.042985096	0.142181471	biological_process
GO:0031110	regulation of microtubule polymerization or depolymerization	1	73	8	13332	0.01369863	0.00060006	22.82876712	50861	STMN3	0.042985096	0.142181471	biological_process
GO:0030301	cholesterol transport	1	73	8	13332	0.01369863	0.00060006	22.82876712	26119	LDLRAP1	0.042985096	0.142181471	biological_process
GO:0048260	positive regulation of receptor-mediated endocytosis	1	73	8	13332	0.01369863	0.00060006	22.82876712	26119	LDLRAP1	0.042985096	0.142181471	biological_process
GO:0051145	smooth muscle cell differentiation	1	73	8	13332	0.01369863	0.00060006	22.82876712	79652	TMEM204	0.042985096	0.142181471	biological_process
GO:0042982	amyloid precursor protein metabolic process	1	73	8	13332	0.01369863	0.00060006	22.82876712	26119	LDLRAP1	0.042985096	0.142181471	biological_process
GO:0004713	protein tyrosine kinase activity	2	66	62	12391	0.03030303	0.005003632	6.056207234	8445;2534	DYRK2;FYN	0.043060985	0.168924214	molecular_function
GO:0000122	negative regulation of transcription from RNA polymerase II promoter	6	73	476	13332	0.082191781	0.03570357	2.30206055	51176;11278;5569;55506;166;864	LEF1;KLF12;PKIA;H2AFY2;AES;RUNX3	0.045825805	0.145815622	biological_process
GO:0000165	MAPK cascade	3	73	146	13332	0.04109589	0.010951095	3.752674048	27040;10125;2534	LAT;RASGRP1;FYN	0.045915937	0.145815622	biological_process
GO:0004571	mannosyl-oligosaccharide 1,2-alpha-mannosidase activity	1	66	9	12391	0.015151515	0.000726334	20.86026936	57134	MAN1C1	0.04694409	0.168924214	molecular_function
GO:0034236	protein kinase A catalytic subunit binding	1	66	9	12391	0.015151515	0.000726334	20.86026936	5569	PKIA	0.04694409	0.168924214	molecular_function
GO:0001206	transcriptional repressor activity, RNA polymerase II distal enhancer sequence-specific binding	1	66	9	12391	0.015151515	0.000726334	20.86026936	128611	ZNF831	0.04694409	0.168924214	molecular_function
GO:0015179	L-amino acid transmembrane transporter activity	1	66	9	12391	0.015151515	0.000726334	20.86026936	9057	SLC7A6	0.04694409	0.168924214	molecular_function
GO:0006661	phosphatidylinositol biosynthetic process	2	73	64	13332	0.02739726	0.00480048	5.707191781	59338;8821	PLEKHA1;INPP4B	0.047947907	0.145815622	biological_process
GO:0047496	vesicle transport along microtubule	1	73	9	13332	0.01369863	0.000675068	20.29223744	10125	RASGRP1	0.048228423	0.145815622	biological_process
GO:1900017	positive regulation of cytokine production involved in inflammatory response	1	73	9	13332	0.01369863	0.000675068	20.29223744	923	CD6	0.048228423	0.145815622	biological_process
GO:0031529	ruffle organization	1	73	9	13332	0.01369863	0.000675068	20.29223744	59338	PLEKHA1	0.048228423	0.145815622	biological_process
GO:0046339	diacylglycerol metabolic process	1	73	9	13332	0.01369863	0.000675068	20.29223744	1606	DGKA	0.048228423	0.145815622	biological_process
GO:0050870	positive regulation of T cell activation	1	73	9	13332	0.01369863	0.000675068	20.29223744	55423	SIRPG	0.048228423	0.145815622	biological_process
GO:0022408	negative regulation of cell-cell adhesion	1	73	9	13332	0.01369863	0.000675068	20.29223744	51176	LEF1	0.048228423	0.145815622	biological_process
GO:0008209	androgen metabolic process	1	73	9	13332	0.01369863	0.000675068	20.29223744	59338	PLEKHA1	0.048228423	0.145815622	biological_process
GO:0046579	positive regulation of Ras protein signal transduction	1	73	9	13332	0.01369863	0.000675068	20.29223744	10125	RASGRP1	0.048228423	0.145815622	biological_process
GO:0005178	integrin binding	2	66	67	12391	0.03030303	0.00540715	5.60425147	10516;5578	FBLN5;PRKCA	0.049507223	0.168924214	molecular_function
GO:0003714	transcription corepressor activity	3	66	155	12391	0.045454545	0.012509079	3.63372434	11278;4863;166	KLF12;NPAT;AES	0.049598922	0.168924214	molecular_function
GO:0097504	Gemini of coiled bodies	1	79	10	14857	0.012658228	0.000673083	18.80632911	4863	NPAT	0.051934477	0.257889	cellular_component
GO:0032045	guanyl-nucleotide exchange factor complex	1	79	10	14857	0.012658228	0.000673083	18.80632911	203228	C9orf72	0.051934477	0.257889	cellular_component
GO:0005687	U4 snRNP	1	79	10	14857	0.012658228	0.000673083	18.80632911	6638	SNRPN	0.051934477	0.257889	cellular_component
GO:0019992	diacylglycerol binding	1	66	10	12391	0.015151515	0.000807037	18.77424242	10125	RASGRP1	0.052024181	0.168924214	molecular_function
GO:0043548	phosphatidylinositol 3-kinase binding	1	66	10	12391	0.015151515	0.000807037	18.77424242	2534	FYN	0.052024181	0.168924214	molecular_function
GO:0005539	glycosaminoglycan binding	1	66	10	12391	0.015151515	0.000807037	18.77424242	9806	SPOCK2	0.052024181	0.168924214	molecular_function
GO:0032496	response to lipopolysaccharide	2	73	67	13332	0.02739726	0.005025503	5.45164588	923;10225	CD6;CD96	0.052041636	0.150264206	biological_process
GO:0070062	extracellular exosome	16	79	1967	14857	0.202531646	0.132395504	1.529747157	9882;9452;6146;5583;9045;6136;53347;59338;10516;57134;55506;4925;1937;5578;8857;113791	TBC1D4;ITM2A;RPL22;PRKCH;RPL14;RPL12;UBASH3A;PLEKHA1;FBLN5;MAN1C1;H2AFY2;NUCB2;EEF1G;PRKCA;FCGBP;PIK3IP1	0.052579311	0.257889	cellular_component
GO:2000737	negative regulation of stem cell differentiation	1	73	10	13332	0.01369863	0.000750075	18.2630137	81606	LBH	0.053443414	0.150264206	biological_process
GO:0070528	protein kinase C signaling	1	73	10	13332	0.01369863	0.000750075	18.2630137	5583	PRKCH	0.053443414	0.150264206	biological_process
GO:0043523	regulation of neuron apoptotic process	1	73	10	13332	0.01369863	0.000750075	18.2630137	8883	NAE1	0.053443414	0.150264206	biological_process
GO:0048747	muscle fiber development	1	73	10	13332	0.01369863	0.000750075	18.2630137	51176	LEF1	0.053443414	0.150264206	biological_process
GO:0010592	positive regulation of lamellipodium assembly	1	73	10	13332	0.01369863	0.000750075	18.2630137	26053	AUTS2	0.053443414	0.150264206	biological_process
GO:0045780	positive regulation of bone resorption	1	73	10	13332	0.01369863	0.000750075	18.2630137	5578	PRKCA	0.053443414	0.150264206	biological_process
GO:0010804	negative regulation of tumor necrosis factor-mediated signaling pathway	1	73	10	13332	0.01369863	0.000750075	18.2630137	114769	CARD16	0.053443414	0.150264206	biological_process
GO:0001934	positive regulation of protein phosphorylation	2	73	70	13332	0.02739726	0.005250525	5.218003914	10125;2323	RASGRP1;FLT3LG	0.056255916	0.150264206	biological_process
GO:0031210	phosphatidylcholine binding	1	66	11	12391	0.015151515	0.000887741	17.06749311	10125	RASGRP1	0.057077602	0.168924214	molecular_function
GO:0004143	diacylglycerol kinase activity	1	66	11	12391	0.015151515	0.000887741	17.06749311	1606	DGKA	0.057077602	0.168924214	molecular_function
GO:0035326	enhancer binding	1	66	11	12391	0.015151515	0.000887741	17.06749311	51176	LEF1	0.057077602	0.168924214	molecular_function
GO:0008528	G-protein coupled peptide receptor activity	1	66	11	12391	0.015151515	0.000887741	17.06749311	1241	LTB4R	0.057077602	0.168924214	molecular_function
GO:0007202	activation of phospholipase C activity	1	73	11	13332	0.01369863	0.000825083	16.60273973	7294	TXK	0.05863022	0.150264206	biological_process
GO:0045116	protein neddylation	1	73	11	13332	0.01369863	0.000825083	16.60273973	8883	NAE1	0.05863022	0.150264206	biological_process
GO:1901216	positive regulation of neuron death	1	73	11	13332	0.01369863	0.000825083	16.60273973	2534	FYN	0.05863022	0.150264206	biological_process
GO:0050999	regulation of nitric-oxide synthase activity	1	73	11	13332	0.01369863	0.000825083	16.60273973	51070	NOSIP	0.05863022	0.150264206	biological_process
GO:0036120	cellular response to platelet-derived growth factor stimulus	1	73	11	13332	0.01369863	0.000825083	16.60273973	2534	FYN	0.05863022	0.150264206	biological_process
GO:0050730	regulation of peptidyl-tyrosine phosphorylation	1	73	11	13332	0.01369863	0.000825083	16.60273973	2534	FYN	0.05863022	0.150264206	biological_process
GO:0031668	cellular response to extracellular stimulus	1	73	11	13332	0.01369863	0.000825083	16.60273973	166	AES	0.05863022	0.150264206	biological_process
GO:0070372	regulation of ERK1 and ERK2 cascade	1	73	11	13332	0.01369863	0.000825083	16.60273973	10125	RASGRP1	0.05863022	0.150264206	biological_process
GO:0033147	negative regulation of intracellular estrogen receptor signaling pathway	1	73	11	13332	0.01369863	0.000825083	16.60273973	81606	LBH	0.05863022	0.150264206	biological_process
GO:1903076	regulation of protein localization to plasma membrane	1	73	11	13332	0.01369863	0.000825083	16.60273973	26119	LDLRAP1	0.05863022	0.150264206	biological_process
GO:0007019	microtubule depolymerization	1	73	11	13332	0.01369863	0.000825083	16.60273973	50861	STMN3	0.05863022	0.150264206	biological_process
GO:0010951	negative regulation of endopeptidase activity	1	73	11	13332	0.01369863	0.000825083	16.60273973	9806	SPOCK2	0.05863022	0.150264206	biological_process
GO:0034063	stress granule assembly	1	73	11	13332	0.01369863	0.000825083	16.60273973	203228	C9orf72	0.05863022	0.150264206	biological_process
GO:0043923	positive regulation by host of viral transcription	1	73	11	13332	0.01369863	0.000825083	16.60273973	51176	LEF1	0.05863022	0.150264206	biological_process
GO:0001764	neuron migration	2	73	73	13332	0.02739726	0.005475548	5.003565397	26053;2534	AUTS2;FYN	0.060585835	0.152411386	biological_process
GO:0004888	transmembrane signaling receptor activity	2	66	76	12391	0.03030303	0.006133484	4.940590112	919;921	CD247;CD5	0.061915535	0.168924214	molecular_function
GO:0050750	low-density lipoprotein particle receptor binding	1	66	12	12391	0.015151515	0.000968445	15.64520202	26119	LDLRAP1	0.06210449	0.168924214	molecular_function
GO:0043027	cysteine-type endopeptidase inhibitor activity involved in apoptotic process	1	66	12	12391	0.015151515	0.000968445	15.64520202	51176	LEF1	0.06210449	0.168924214	molecular_function
GO:0008301	DNA binding, bending	1	66	12	12391	0.015151515	0.000968445	15.64520202	51176	LEF1	0.06210449	0.168924214	molecular_function
GO:0042043	neurexin family protein binding	1	66	12	12391	0.015151515	0.000968445	15.64520202	54843	SYTL2	0.06210449	0.168924214	molecular_function
GO:0008191	metalloendopeptidase inhibitor activity	1	66	12	12391	0.015151515	0.000968445	15.64520202	9806	SPOCK2	0.06210449	0.168924214	molecular_function
GO:0007275	multicellular organism development	5	73	390	13332	0.068493151	0.029252925	2.341412013	85315;128611;51361;51070;166	PAQR8;ZNF831;HOOK1;NOSIP;AES	0.062340297	0.152411386	biological_process
GO:0051092	positive regulation of NF-kappaB transcription factor activity	2	73	75	13332	0.02739726	0.005625563	4.870136986	5583;114769	PRKCH;CARD16	0.063534324	0.152411386	biological_process
GO:0051493	regulation of cytoskeleton organization	1	73	12	13332	0.01369863	0.00090009	15.21917808	50861	STMN3	0.063788991	0.152411386	biological_process
GO:0050690	regulation of defense response to virus by virus	1	73	12	13332	0.01369863	0.00090009	15.21917808	2534	FYN	0.063788991	0.152411386	biological_process
GO:1901741	positive regulation of myoblast fusion	1	73	12	13332	0.01369863	0.00090009	15.21917808	2323	FLT3LG	0.063788991	0.152411386	biological_process
GO:0019835	cytolysis	1	73	12	13332	0.01369863	0.00090009	15.21917808	3004	GZMM	0.063788991	0.152411386	biological_process
GO:0042246	tissue regeneration	1	73	12	13332	0.01369863	0.00090009	15.21917808	7294	TXK	0.063788991	0.152411386	biological_process
GO:0022400	regulation of rhodopsin mediated signaling pathway	1	73	12	13332	0.01369863	0.00090009	15.21917808	9397	NMT2	0.063788991	0.152411386	biological_process
GO:0007267	cell-cell signaling	3	73	168	13332	0.04109589	0.01260126	3.261252446	10288;10750;55423	LILRB2;GRAP;SIRPG	0.064509658	0.152411386	biological_process
GO:0061024	membrane organization	2	73	77	13332	0.02739726	0.005775578	4.743639922	26119;9882	LDLRAP1;TBC1D4	0.06653069	0.152411386	biological_process
GO:0090630	activation of GTPase activity	2	73	77	13332	0.02739726	0.005775578	4.743639922	10125;9882	RASGRP1;TBC1D4	0.06653069	0.152411386	biological_process
GO:0008284	positive regulation of cell proliferation	4	73	279	13332	0.054794521	0.020927093	2.618353218	1397;51176;2323;55423	CRIP2;LEF1;FLT3LG;SIRPG	0.066626843	0.152411386	biological_process
GO:0042288	MHC class I protein binding	1	66	13	12391	0.015151515	0.001049149	14.44172494	10288	LILRB2	0.067104983	0.169005143	molecular_function
GO:0017160	Ral GTPase binding	1	66	13	12391	0.015151515	0.001049149	14.44172494	5583	PRKCH	0.067104983	0.169005143	molecular_function
GO:0005496	steroid binding	1	66	13	12391	0.015151515	0.001049149	14.44172494	85315	PAQR8	0.067104983	0.169005143	molecular_function
GO:0008157	protein phosphatase 1 binding	1	66	13	12391	0.015151515	0.001049149	14.44172494	10288	LILRB2	0.067104983	0.169005143	molecular_function
GO:0031012	extracellular matrix	3	79	176	14857	0.037974684	0.011846268	3.205624281	10516;6146;6136	FBLN5;RPL22;RPL12	0.067305372	0.290556803	cellular_component
GO:0050776	regulation of immune response	2	73	78	13332	0.02739726	0.005850585	4.682824025	10288;10225	LILRB2;CD96	0.068046401	0.152411386	biological_process
GO:0034383	low-density lipoprotein particle clearance	1	73	13	13332	0.01369863	0.000975098	14.04847208	26119	LDLRAP1	0.068919878	0.152411386	biological_process
GO:0010613	positive regulation of cardiac muscle hypertrophy	1	73	13	13332	0.01369863	0.000975098	14.04847208	5578	PRKCA	0.068919878	0.152411386	biological_process
GO:0031663	lipopolysaccharide-mediated signaling pathway	1	73	13	13332	0.01369863	0.000975098	14.04847208	923	CD6	0.068919878	0.152411386	biological_process
GO:0014066	regulation of phosphatidylinositol 3-kinase signaling	1	73	13	13332	0.01369863	0.000975098	14.04847208	10125	RASGRP1	0.068919878	0.152411386	biological_process
GO:0071353	cellular response to interleukin-4	1	73	13	13332	0.01369863	0.000975098	14.04847208	51176	LEF1	0.068919878	0.152411386	biological_process
GO:0045954	positive regulation of natural killer cell mediated cytotoxicity	1	73	13	13332	0.01369863	0.000975098	14.04847208	10125	RASGRP1	0.068919878	0.152411386	biological_process
GO:0045765	regulation of angiogenesis	1	73	13	13332	0.01369863	0.000975098	14.04847208	2113	ETS1	0.068919878	0.152411386	biological_process
GO:0021542	dentate gyrus development	1	73	13	13332	0.01369863	0.000975098	14.04847208	51176	LEF1	0.068919878	0.152411386	biological_process
GO:0050909	sensory perception of taste	1	73	13	13332	0.01369863	0.000975098	14.04847208	51176	LEF1	0.068919878	0.152411386	biological_process
GO:0032689	negative regulation of interferon-gamma production	1	73	13	13332	0.01369863	0.000975098	14.04847208	10225	CD96	0.068919878	0.152411386	biological_process
GO:0070382	exocytic vesicle	1	79	14	14857	0.012658228	0.000942317	13.43309222	54843	SYTL2	0.071954402	0.290556803	cellular_component
GO:0030159	receptor signaling complex scaffold activity	1	66	14	12391	0.015151515	0.001129852	13.41017316	26119	LDLRAP1	0.072079218	0.175049528	molecular_function
GO:0097718	disordered domain specific binding	1	66	14	12391	0.015151515	0.001129852	13.41017316	2534	FYN	0.072079218	0.175049528	molecular_function
GO:0005085	guanyl-nucleotide exchange factor activity	2	66	84	12391	0.03030303	0.006779114	4.47005772	10125;203228	RASGRP1;C9orf72	0.073732057	0.1759221	molecular_function
GO:0030879	mammary gland development	1	73	14	13332	0.01369863	0.001050105	13.04500978	51176	LEF1	0.074023027	0.155689736	biological_process
GO:0030217	T cell differentiation	1	73	14	13332	0.01369863	0.001050105	13.04500978	2841	GPR18	0.074023027	0.155689736	biological_process
GO:0030500	regulation of bone mineralization	1	73	14	13332	0.01369863	0.001050105	13.04500978	1901	S1PR1	0.074023027	0.155689736	biological_process
GO:0043536	positive regulation of blood vessel endothelial cell migration	1	73	14	13332	0.01369863	0.001050105	13.04500978	5578	PRKCA	0.074023027	0.155689736	biological_process
GO:0048593	camera-type eye morphogenesis	1	73	14	13332	0.01369863	0.001050105	13.04500978	113246	C12orf57	0.074023027	0.155689736	biological_process
GO:0043393	regulation of protein binding	1	73	14	13332	0.01369863	0.001050105	13.04500978	26119	LDLRAP1	0.074023027	0.155689736	biological_process
GO:0043086	negative regulation of catalytic activity	1	73	14	13332	0.01369863	0.001050105	13.04500978	51070	NOSIP	0.074023027	0.155689736	biological_process
GO:0050853	B cell receptor signaling pathway	1	73	14	13332	0.01369863	0.001050105	13.04500978	59338	PLEKHA1	0.074023027	0.155689736	biological_process
GO:0006491	N-glycan processing	1	73	14	13332	0.01369863	0.001050105	13.04500978	57134	MAN1C1	0.074023027	0.155689736	biological_process
GO:0030426	growth cone	2	79	86	14857	0.025316456	0.005788517	4.37356491	26053;50861	AUTS2;STMN3	0.076658642	0.290556803	cellular_component
GO:0008180	COP9 signalosome	1	79	15	14857	0.012658228	0.001009625	12.53755274	27040	LAT	0.076893808	0.290556803	cellular_component
GO:0015297	antiporter activity	1	66	15	12391	0.015151515	0.001210556	12.51616162	9057	SLC7A6	0.077027329	0.177554521	molecular_function
GO:0050840	extracellular matrix binding	1	66	15	12391	0.015151515	0.001210556	12.51616162	9806	SPOCK2	0.077027329	0.177554521	molecular_function
GO:0043547	positive regulation of GTPase activity	2	73	84	13332	0.02739726	0.00630063	4.348336595	1901;10125	S1PR1;RASGRP1	0.077375522	0.156179355	biological_process
GO:0035307	positive regulation of protein dephosphorylation	1	73	15	13332	0.01369863	0.001125113	12.17534247	10288	LILRB2	0.079098588	0.156179355	biological_process
GO:2001240	negative regulation of extrinsic apoptotic signaling pathway in absence of ligand	1	73	15	13332	0.01369863	0.001125113	12.17534247	2534	FYN	0.079098588	0.156179355	biological_process
GO:0045931	positive regulation of mitotic cell cycle	1	73	15	13332	0.01369863	0.001125113	12.17534247	5578	PRKCA	0.079098588	0.156179355	biological_process
GO:0051402	neuron apoptotic process	1	73	15	13332	0.01369863	0.001125113	12.17534247	8883	NAE1	0.079098588	0.156179355	biological_process
GO:2000785	regulation of autophagosome assembly	1	73	15	13332	0.01369863	0.001125113	12.17534247	203228	C9orf72	0.079098588	0.156179355	biological_process
GO:1900182	positive regulation of protein localization to nucleus	1	73	15	13332	0.01369863	0.001125113	12.17534247	2534	FYN	0.079098588	0.156179355	biological_process
GO:0030705	cytoskeleton-dependent intracellular transport	1	73	15	13332	0.01369863	0.001125113	12.17534247	51361	HOOK1	0.079098588	0.156179355	biological_process
GO:0035025	positive regulation of Rho protein signal transduction	1	73	15	13332	0.01369863	0.001125113	12.17534247	2841	GPR18	0.079098588	0.156179355	biological_process
GO:0045787	positive regulation of cell cycle	1	73	15	13332	0.01369863	0.001125113	12.17534247	2323	FLT3LG	0.079098588	0.156179355	biological_process
GO:0034113	heterotypic cell-cell adhesion	1	73	15	13332	0.01369863	0.001125113	12.17534247	10288	LILRB2	0.079098588	0.156179355	biological_process
GO:0002040	sprouting angiogenesis	1	73	15	13332	0.01369863	0.001125113	12.17534247	51176	LEF1	0.079098588	0.156179355	biological_process
GO:0030529	intracellular ribonucleoprotein complex	2	79	88	14857	0.025316456	0.005923134	4.274165708	6146;8445	RPL22;DYRK2	0.079751816	0.290556803	cellular_component
GO:0016192	vesicle-mediated transport	2	73	86	13332	0.02739726	0.006450645	4.247212488	54843;9882	SYTL2;TBC1D4	0.080570789	0.158278657	biological_process
GO:0009897	external side of plasma membrane	2	79	89	14857	0.025316456	0.005990442	4.226141374	1901;921	S1PR1;CD5	0.081312952	0.290556803	cellular_component
GO:0071004	U2-type prespliceosome	1	79	16	14857	0.012658228	0.001076933	11.7539557	6638	SNRPN	0.081807255	0.290556803	cellular_component
GO:0044295	axonal growth cone	1	79	16	14857	0.012658228	0.001076933	11.7539557	203228	C9orf72	0.081807255	0.290556803	cellular_component
GO:1904837	beta-catenin-TCF complex assembly	1	73	16	13332	0.01369863	0.00120012	11.41438356	51176	LEF1	0.084146707	0.160417614	biological_process
GO:0045663	positive regulation of myoblast differentiation	1	73	16	13332	0.01369863	0.00120012	11.41438356	2323	FLT3LG	0.084146707	0.160417614	biological_process
GO:0000028	ribosomal small subunit assembly	1	73	16	13332	0.01369863	0.00120012	11.41438356	6209	RPS15	0.084146707	0.160417614	biological_process
GO:0048873	homeostasis of number of cells within a tissue	1	73	16	13332	0.01369863	0.00120012	11.41438356	2323	FLT3LG	0.084146707	0.160417614	biological_process
GO:0014065	phosphatidylinositol 3-kinase signaling	1	73	16	13332	0.01369863	0.00120012	11.41438356	59338	PLEKHA1	0.084146707	0.160417614	biological_process
GO:0019226	transmission of nerve impulse	1	73	16	13332	0.01369863	0.00120012	11.41438356	1901	S1PR1	0.084146707	0.160417614	biological_process
GO:0003951	NAD+ kinase activity	1	66	17	12391	0.015151515	0.001371964	11.04367201	1606	DGKA	0.086845722	0.196850302	molecular_function
GO:0030150	protein import into mitochondrial matrix	1	73	17	13332	0.01369863	0.001275128	10.74294923	134266	GRPEL2	0.089167531	0.165109256	biological_process
GO:0051497	negative regulation of stress fiber assembly	1	73	17	13332	0.01369863	0.001275128	10.74294923	1901	S1PR1	0.089167531	0.165109256	biological_process
GO:0048008	platelet-derived growth factor receptor signaling pathway	1	73	17	13332	0.01369863	0.001275128	10.74294923	59338	PLEKHA1	0.089167531	0.165109256	biological_process
GO:0016239	positive regulation of macroautophagy	1	73	17	13332	0.01369863	0.001275128	10.74294923	203228	C9orf72	0.089167531	0.165109256	biological_process
GO:0008037	cell recognition	1	73	17	13332	0.01369863	0.001275128	10.74294923	921	CD5	0.089167531	0.165109256	biological_process
GO:0042130	negative regulation of T cell proliferation	1	73	17	13332	0.01369863	0.001275128	10.74294923	10288	LILRB2	0.089167531	0.165109256	biological_process
GO:0009925	basal plasma membrane	1	79	18	14857	0.012658228	0.00121155	10.44796062	26119	LDLRAP1	0.091556813	0.305735107	cellular_component
GO:0043325	phosphatidylinositol-3,4-bisphosphate binding	1	66	18	12391	0.015151515	0.001452667	10.43013468	59338	PLEKHA1	0.091716271	0.204482179	molecular_function
GO:0010629	negative regulation of gene expression	2	73	93	13332	0.02739726	0.006975698	3.927529828	166;2534	AES;FYN	0.092066321	0.169377753	biological_process
GO:0034394	protein localization to cell surface	1	73	18	13332	0.01369863	0.001350135	10.14611872	10516	FBLN5	0.094161205	0.169377753	biological_process
GO:0042771	intrinsic apoptotic signaling pathway in response to DNA damage by p53 class mediator	1	73	18	13332	0.01369863	0.001350135	10.14611872	8445	DYRK2	0.094161205	0.169377753	biological_process
GO:0010718	positive regulation of epithelial to mesenchymal transition	1	73	18	13332	0.01369863	0.001350135	10.14611872	51176	LEF1	0.094161205	0.169377753	biological_process
GO:0001755	neural crest cell migration	1	73	18	13332	0.01369863	0.001350135	10.14611872	51176	LEF1	0.094161205	0.169377753	biological_process
GO:0038128	ERBB2 signaling pathway	1	73	18	13332	0.01369863	0.001350135	10.14611872	5578	PRKCA	0.094161205	0.169377753	biological_process
GO:0006366	transcription from RNA polymerase II promoter	3	73	198	13332	0.04109589	0.014851485	2.767123288	128611;51176;864	ZNF831;LEF1;RUNX3	0.09453642	0.169377753	biological_process
GO:0070374	positive regulation of ERK1 and ERK2 cascade	2	73	95	13332	0.02739726	0.007125713	3.844844989	5578;10125	PRKCA;RASGRP1	0.095434925	0.170199612	biological_process
GO:0019897	extrinsic component of plasma membrane	1	79	19	14857	0.012658228	0.001278858	9.898067955	54843	SYTL2	0.096393191	0.305735107	cellular_component
GO:0005686	U2 snRNP	1	79	19	14857	0.012658228	0.001278858	9.898067955	6638	SNRPN	0.096393191	0.305735107	cellular_component
GO:0004364	glutathione transferase activity	1	66	19	12391	0.015151515	0.001533371	9.881180223	1937	EEF1G	0.096561234	0.208449648	molecular_function
GO:0001530	lipopolysaccharide binding	1	66	19	12391	0.015151515	0.001533371	9.881180223	923	CD6	0.096561234	0.208449648	molecular_function
GO:0005578	proteinaceous extracellular matrix	3	79	207	14857	0.037974684	0.013932826	2.725554944	10516;54674;9806	FBLN5;LRRN3;SPOCK2	0.097953966	0.305735107	cellular_component
GO:0045022	early endosome to late endosome transport	1	73	19	13332	0.01369863	0.001425143	9.612112473	51361	HOOK1	0.099127874	0.172029091	biological_process
GO:0001837	epithelial to mesenchymal transition	1	73	19	13332	0.01369863	0.001425143	9.612112473	51176	LEF1	0.099127874	0.172029091	biological_process
GO:0042100	B cell proliferation	1	73	19	13332	0.01369863	0.001425143	9.612112473	51176	LEF1	0.099127874	0.172029091	biological_process
GO:0051898	negative regulation of protein kinase B signaling	1	73	19	13332	0.01369863	0.001425143	9.612112473	59338	PLEKHA1	0.099127874	0.172029091	biological_process
GO:0001569	branching involved in blood vessel morphogenesis	1	73	19	13332	0.01369863	0.001425143	9.612112473	51176	LEF1	0.099127874	0.172029091	biological_process
GO:0043392	negative regulation of DNA binding	1	73	19	13332	0.01369863	0.001425143	9.612112473	51176	LEF1	0.099127874	0.172029091	biological_process
GO:0046875	ephrin receptor binding	1	66	20	12391	0.015151515	0.001614075	9.387121212	2534	FYN	0.101380743	0.215434078	molecular_function
GO:0043123	positive regulation of I-kappaB kinase/NF-kappaB signaling	2	73	99	13332	0.02739726	0.007425743	3.689497717	114769;2534	CARD16;FYN	0.102276725	0.176162606	biological_process
GO:0045944	positive regulation of transcription from RNA polymerase II promoter	6	73	588	13332	0.082191781	0.04410441	1.863572826	1901;51176;8631;7294;2323;26053	S1PR1;LEF1;SKAP1;TXK;FLT3LG;AUTS2	0.10242012	0.176162606	biological_process
GO:0043967	histone H4 acetylation	1	73	20	13332	0.01369863	0.00150015	9.131506849	51176	LEF1	0.104067682	0.177419353	biological_process
GO:0048661	positive regulation of smooth muscle cell proliferation	1	73	20	13332	0.01369863	0.00150015	9.131506849	1901	S1PR1	0.104067682	0.177419353	biological_process
GO:0005685	U1 snRNP	1	79	21	14857	0.012658228	0.001413475	8.955394816	6638	SNRPN	0.105989808	0.308304916	cellular_component
GO:0005682	U5 snRNP	1	79	21	14857	0.012658228	0.001413475	8.955394816	6638	SNRPN	0.105989808	0.308304916	cellular_component
GO:0004712	protein serine/threonine/tyrosine kinase activity	1	66	21	12391	0.015151515	0.001694778	8.94011544	8445	DYRK2	0.106174928	0.218784701	molecular_function
GO:0001784	phosphotyrosine residue binding	1	66	21	12391	0.015151515	0.001694778	8.94011544	26119	LDLRAP1	0.106174928	0.218784701	molecular_function
GO:0031623	receptor internalization	1	73	21	13332	0.01369863	0.001575158	8.69667319	26119	LDLRAP1	0.108980773	0.181791203	biological_process
GO:0045786	negative regulation of cell cycle	1	73	21	13332	0.01369863	0.001575158	8.69667319	864	RUNX3	0.108980773	0.181791203	biological_process
GO:0006520	cellular amino acid metabolic process	1	73	21	13332	0.01369863	0.001575158	8.69667319	9057	SLC7A6	0.108980773	0.181791203	biological_process
GO:0007223	Wnt signaling pathway, calcium modulating pathway	1	73	21	13332	0.01369863	0.001575158	8.69667319	51176	LEF1	0.108980773	0.181791203	biological_process
GO:0032720	negative regulation of tumor necrosis factor production	1	73	21	13332	0.01369863	0.001575158	8.69667319	2841	GPR18	0.108980773	0.181791203	biological_process
GO:0005623	cell	1	79	22	14857	0.012658228	0.001480783	8.548331415	4753	NELL2	0.11075031	0.308304916	cellular_component
GO:0046540	U4/U6 x U5 tri-snRNP complex	1	79	22	14857	0.012658228	0.001480783	8.548331415	6638	SNRPN	0.11075031	0.308304916	cellular_component
GO:0042169	SH2 domain binding	1	66	22	12391	0.015151515	0.001775482	8.533746556	8631	SKAP1	0.110943922	0.225199603	molecular_function
GO:0090090	negative regulation of canonical Wnt signaling pathway	2	73	105	13332	0.02739726	0.007875788	3.478669276	51176;166	LEF1;AES	0.112784029	0.185153951	biological_process
GO:0000027	ribosomal large subunit assembly	1	73	22	13332	0.01369863	0.001650165	8.301369863	6136	RPL12	0.113867288	0.185153951	biological_process
GO:0018108	peptidyl-tyrosine phosphorylation	1	73	22	13332	0.01369863	0.001650165	8.301369863	2534	FYN	0.113867288	0.185153951	biological_process
GO:0042273	ribosomal large subunit biogenesis	1	73	22	13332	0.01369863	0.001650165	8.301369863	9045	RPL14	0.113867288	0.185153951	biological_process
GO:0045814	negative regulation of gene expression, epigenetic	1	73	22	13332	0.01369863	0.001650165	8.301369863	55506	H2AFY2	0.113867288	0.185153951	biological_process
GO:0007205	protein kinase C-activating G-protein coupled receptor signaling pathway	1	73	22	13332	0.01369863	0.001650165	8.301369863	1606	DGKA	0.113867288	0.185153951	biological_process
GO:0030331	estrogen receptor binding	1	66	23	12391	0.015151515	0.001856186	8.162714097	51176	LEF1	0.115687855	0.227209037	molecular_function
GO:0004869	cysteine-type endopeptidase inhibitor activity	1	66	23	12391	0.015151515	0.001856186	8.162714097	114769	CARD16	0.115687855	0.227209037	molecular_function
GO:0003779	actin binding	3	66	224	12391	0.045454545	0.018077637	2.514407468	51361;26249;3983	HOOK1;KLHL3;ABLIM1	0.116945828	0.227209037	molecular_function
GO:0032760	positive regulation of tumor necrosis factor production	1	73	23	13332	0.01369863	0.001725173	7.940440739	10125	RASGRP1	0.11872737	0.189865669	biological_process
GO:0090314	positive regulation of protein targeting to membrane	1	73	23	13332	0.01369863	0.001725173	7.940440739	2534	FYN	0.11872737	0.189865669	biological_process
GO:0007040	lysosome organization	1	73	23	13332	0.01369863	0.001725173	7.940440739	51361	HOOK1	0.11872737	0.189865669	biological_process
GO:0042177	negative regulation of protein catabolic process	1	73	23	13332	0.01369863	0.001725173	7.940440739	2534	FYN	0.11872737	0.189865669	biological_process
GO:0072659	protein localization to plasma membrane	2	73	109	13332	0.02739726	0.008175818	3.351011688	8631;54843	SKAP1;SYTL2	0.119939298	0.191014438	biological_process
GO:0032729	positive regulation of interferon-gamma production	1	73	24	13332	0.01369863	0.00180018	7.609589041	7294	TXK	0.123561159	0.195176198	biological_process
GO:0002062	chondrocyte differentiation	1	73	24	13332	0.01369863	0.00180018	7.609589041	864	RUNX3	0.123561159	0.195176198	biological_process
GO:0030659	cytoplasmic vesicle membrane	2	79	115	14857	0.025316456	0.007740459	3.270665933	9882;2841	TBC1D4;GPR18	0.124844526	0.321571548	cellular_component
GO:0009898	cytoplasmic side of plasma membrane	1	79	25	14857	0.012658228	0.001682708	7.522531646	26119	LDLRAP1	0.124882154	0.321571548	cellular_component
GO:0032993	protein-DNA complex	1	79	25	14857	0.012658228	0.001682708	7.522531646	51176	LEF1	0.124882154	0.321571548	cellular_component
GO:0006749	glutathione metabolic process	1	73	25	13332	0.01369863	0.001875188	7.305205479	1937	EEF1G	0.128368796	0.197923203	biological_process
GO:0048705	skeletal system morphogenesis	1	73	25	13332	0.01369863	0.001875188	7.305205479	59338	PLEKHA1	0.128368796	0.197923203	biological_process
GO:0008219	cell death	1	73	25	13332	0.01369863	0.001875188	7.305205479	3004	GZMM	0.128368796	0.197923203	biological_process
GO:0002181	cytoplasmic translation	1	73	25	13332	0.01369863	0.001875188	7.305205479	6146	RPL22	0.128368796	0.197923203	biological_process
GO:0030326	embryonic limb morphogenesis	1	73	25	13332	0.01369863	0.001875188	7.305205479	51176	LEF1	0.128368796	0.197923203	biological_process
GO:0060326	cell chemotaxis	1	73	25	13332	0.01369863	0.001875188	7.305205479	51176	LEF1	0.128368796	0.197923203	biological_process
GO:0046934	phosphatidylinositol-4,5-bisphosphate 3-kinase activity	1	66	26	12391	0.015151515	0.002098297	7.220862471	2534	FYN	0.129770577	0.248574627	molecular_function
GO:0048477	oogenesis	1	73	26	13332	0.01369863	0.001950195	7.024236038	85315	PAQR8	0.133150421	0.202075344	biological_process
GO:0030155	regulation of cell adhesion	1	73	26	13332	0.01369863	0.001950195	7.024236038	1901	S1PR1	0.133150421	0.202075344	biological_process
GO:0014068	positive regulation of phosphatidylinositol 3-kinase signaling	1	73	26	13332	0.01369863	0.001950195	7.024236038	2534	FYN	0.133150421	0.202075344	biological_process
GO:0006487	protein N-linked glycosylation	1	73	26	13332	0.01369863	0.001950195	7.024236038	57134	MAN1C1	0.133150421	0.202075344	biological_process
GO:0051959	dynein light intermediate chain binding	1	66	27	12391	0.015151515	0.002179001	6.95342312	51361	HOOK1	0.134415554	0.253896047	molecular_function
GO:0007631	feeding behavior	1	73	27	13332	0.01369863	0.002025203	6.764079148	2534	FYN	0.137906171	0.208475345	biological_process
GO:0070301	cellular response to hydrogen peroxide	1	73	28	13332	0.01369863	0.00210021	6.522504892	59338	PLEKHA1	0.142636186	0.213128201	biological_process
GO:0031397	negative regulation of protein ubiquitination	1	73	28	13332	0.01369863	0.00210021	6.522504892	2534	FYN	0.142636186	0.213128201	biological_process
GO:0042531	positive regulation of tyrosine phosphorylation of STAT protein	1	73	28	13332	0.01369863	0.00210021	6.522504892	2534	FYN	0.142636186	0.213128201	biological_process
GO:0000790	nuclear chromatin	2	79	125	14857	0.025316456	0.008413542	3.009012658	55506;864	H2AFY2;RUNX3	0.142817836	0.358786271	cellular_component
GO:0004872	receptor activity	2	66	127	12391	0.03030303	0.010249375	2.95657361	79037;921	PVRIG;CD5	0.146776632	0.273446877	molecular_function
GO:0032755	positive regulation of interleukin-6 production	1	73	29	13332	0.01369863	0.002175218	6.297590931	10288	LILRB2	0.147340603	0.216809176	biological_process
GO:0006904	vesicle docking involved in exocytosis	1	73	29	13332	0.01369863	0.002175218	6.297590931	54843	SYTL2	0.147340603	0.216809176	biological_process
GO:0001756	somitogenesis	1	73	29	13332	0.01369863	0.002175218	6.297590931	51176	LEF1	0.147340603	0.216809176	biological_process
GO:0071345	cellular response to cytokine stimulus	1	73	29	13332	0.01369863	0.002175218	6.297590931	51176	LEF1	0.147340603	0.216809176	biological_process
GO:0030665	clathrin-coated vesicle membrane	1	79	30	14857	0.012658228	0.00201925	6.268776371	26119	LDLRAP1	0.147944077	0.362815236	cellular_component
GO:0008022	protein C-terminus binding	2	66	129	12391	0.03030303	0.010410782	2.91073526	10516;4863	FBLN5;NPAT	0.1504649	0.276530086	molecular_function
GO:0001938	positive regulation of endothelial cell proliferation	1	73	30	13332	0.01369863	0.002250225	6.087671233	5578	PRKCA	0.152019558	0.220342954	biological_process
GO:0050680	negative regulation of epithelial cell proliferation	1	73	30	13332	0.01369863	0.002250225	6.087671233	864	RUNX3	0.152019558	0.220342954	biological_process
GO:0043406	positive regulation of MAP kinase activity	1	73	30	13332	0.01369863	0.002250225	6.087671233	10125	RASGRP1	0.152019558	0.220342954	biological_process
GO:0007611	learning or memory	1	73	30	13332	0.01369863	0.002250225	6.087671233	10288	LILRB2	0.152019558	0.220342954	biological_process
GO:0030971	receptor tyrosine kinase binding	1	66	31	12391	0.015151515	0.002501816	6.056207234	2323	FLT3LG	0.152752528	0.276991251	molecular_function
GO:0006865	amino acid transport	1	73	31	13332	0.01369863	0.002325233	5.891294741	9057	SLC7A6	0.156673187	0.223736248	biological_process
GO:0045184	establishment of protein localization	1	73	31	13332	0.01369863	0.002325233	5.891294741	59338	PLEKHA1	0.156673187	0.223736248	biological_process
GO:0030900	forebrain development	1	73	31	13332	0.01369863	0.002325233	5.891294741	2534	FYN	0.156673187	0.223736248	biological_process
GO:0048813	dendrite morphogenesis	1	73	31	13332	0.01369863	0.002325233	5.891294741	2534	FYN	0.156673187	0.223736248	biological_process
GO:0007166	cell surface receptor signaling pathway	2	73	131	13332	0.02739726	0.009825983	2.788246366	919;10288	CD247;LILRB2	0.161061952	0.225356422	biological_process
GO:0007411	axon guidance	2	73	131	13332	0.02739726	0.009825983	2.788246366	5578;2534	PRKCA;FYN	0.161061952	0.225356422	biological_process
GO:0010811	positive regulation of cell-substrate adhesion	1	73	32	13332	0.01369863	0.00240024	5.707191781	9806	SPOCK2	0.161301625	0.225356422	biological_process
GO:0071560	cellular response to transforming growth factor beta stimulus	1	73	32	13332	0.01369863	0.00240024	5.707191781	2534	FYN	0.161301625	0.225356422	biological_process
GO:0007077	mitotic nuclear envelope disassembly	1	73	32	13332	0.01369863	0.00240024	5.707191781	5578	PRKCA	0.161301625	0.225356422	biological_process
GO:0050890	cognition	1	73	32	13332	0.01369863	0.00240024	5.707191781	113246	C12orf57	0.161301625	0.225356422	biological_process
GO:0030173	integral component of Golgi membrane	1	79	33	14857	0.012658228	0.002221175	5.69888761	57134	MAN1C1	0.16149211	0.386829939	cellular_component
GO:0006357	regulation of transcription from RNA polymerase II promoter	3	73	254	13332	0.04109589	0.019051905	2.157048862	11278;7294;864	KLF12;TXK;RUNX3	0.162436101	0.226125076	biological_process
GO:0030198	extracellular matrix organization	2	73	135	13332	0.02739726	0.010126013	2.705631659	10516;9806	FBLN5;SPOCK2	0.168800397	0.231853969	biological_process
GO:0022627	cytosolic small ribosomal subunit	1	79	35	14857	0.012658228	0.002355792	5.37323689	6209	RPS15	0.170405742	0.39890435	cellular_component
GO:0007032	endosome organization	1	73	34	13332	0.01369863	0.002550255	5.371474617	51361	HOOK1	0.170483467	0.231853969	biological_process
GO:0045860	positive regulation of protein kinase activity	1	73	34	13332	0.01369863	0.002550255	5.371474617	27040	LAT	0.170483467	0.231853969	biological_process
GO:0006654	phosphatidic acid biosynthetic process	1	73	34	13332	0.01369863	0.002550255	5.371474617	1606	DGKA	0.170483467	0.231853969	biological_process
GO:0019722	calcium-mediated signaling	1	73	34	13332	0.01369863	0.002550255	5.371474617	27040	LAT	0.170483467	0.231853969	biological_process
GO:0008203	cholesterol metabolic process	1	73	34	13332	0.01369863	0.002550255	5.371474617	26119	LDLRAP1	0.170483467	0.231853969	biological_process
GO:0019843	rRNA binding	1	66	35	12391	0.015151515	0.002824631	5.364069264	6136	RPL12	0.170706805	0.299505888	molecular_function
GO:0003705	transcription factor activity, RNA polymerase II distal enhancer sequence-specific binding	1	66	35	12391	0.015151515	0.002824631	5.364069264	51176	LEF1	0.170706805	0.299505888	molecular_function
GO:0016055	Wnt signaling pathway	2	73	136	13332	0.02739726	0.01020102	2.685737309	51176;166	LEF1;AES	0.170745171	0.231853969	biological_process
GO:0048010	vascular endothelial growth factor receptor signaling pathway	1	73	35	13332	0.01369863	0.002625263	5.218003914	2534	FYN	0.175037137	0.233584041	biological_process
GO:0006968	cellular defense response	1	73	35	13332	0.01369863	0.002625263	5.218003914	10288	LILRB2	0.175037137	0.233584041	biological_process
GO:0043966	histone H3 acetylation	1	73	35	13332	0.01369863	0.002625263	5.218003914	51176	LEF1	0.175037137	0.233584041	biological_process
GO:0006342	chromatin silencing	1	73	35	13332	0.01369863	0.002625263	5.218003914	55506	H2AFY2	0.175037137	0.233584041	biological_process
GO:1903078	positive regulation of protein localization to plasma membrane	1	73	35	13332	0.01369863	0.002625263	5.218003914	5583	PRKCH	0.175037137	0.233584041	biological_process
GO:0003707	steroid hormone receptor activity	1	66	36	12391	0.015151515	0.002905335	5.21506734	85315	PAQR8	0.175136503	0.299505888	molecular_function
GO:0042803	protein homodimerization activity	5	66	559	12391	0.075757576	0.045113389	1.679270342	10125;10516;10288;2323;134266	RASGRP1;FBLN5;LILRB2;FLT3LG;GRPEL2	0.17647802	0.299505888	molecular_function
GO:0016020	membrane	11	79	1512	14857	0.139240506	0.101770209	1.368185319	54843;10125;6136;1606;9045;55423;10288;6137;2323;1937;3004	SYTL2;RASGRP1;RPL12;DGKA;RPL14;SIRPG;LILRB2;RPL13;FLT3LG;EEF1G;GZMM	0.176699289	0.404445039	cellular_component
GO:0030145	manganese ion binding	1	66	37	12391	0.015151515	0.002986038	5.074119574	8445	DYRK2	0.179542896	0.299505888	molecular_function
GO:0050839	cell adhesion molecule binding	1	66	37	12391	0.015151515	0.002986038	5.074119574	10288	LILRB2	0.179542896	0.299505888	molecular_function
GO:0008333	endosome to lysosome transport	1	73	36	13332	0.01369863	0.00270027	5.073059361	51361	HOOK1	0.17956615	0.237174403	biological_process
GO:0007157	heterophilic cell-cell adhesion via plasma membrane cell adhesion molecules	1	73	36	13332	0.01369863	0.00270027	5.073059361	923	CD6	0.17956615	0.237174403	biological_process
GO:0046330	positive regulation of JNK cascade	1	73	36	13332	0.01369863	0.00270027	5.073059361	10125	RASGRP1	0.17956615	0.237174403	biological_process
GO:0032403	protein complex binding	2	66	145	12391	0.03030303	0.011702042	2.589550679	8631;10288	SKAP1;LILRB2	0.180584432	0.299505888	molecular_function
GO:0004674	protein serine/threonine kinase activity	3	66	281	12391	0.045454545	0.02267775	2.004367519	8445;5578;388228	DYRK2;PRKCA;SBK1	0.188507902	0.308880417	molecular_function
GO:0043647	inositol phosphate metabolic process	1	73	38	13332	0.01369863	0.002850285	4.806056236	8821	INPP4B	0.188550732	0.245687317	biological_process
GO:0042632	cholesterol homeostasis	1	73	38	13332	0.01369863	0.002850285	4.806056236	26119	LDLRAP1	0.188550732	0.245687317	biological_process
GO:0042475	odontogenesis of dentin-containing tooth	1	73	38	13332	0.01369863	0.002850285	4.806056236	51176	LEF1	0.188550732	0.245687317	biological_process
GO:0038096	Fc-gamma receptor signaling pathway involved in phagocytosis	1	73	38	13332	0.01369863	0.002850285	4.806056236	2534	FYN	0.188550732	0.245687317	biological_process
GO:0015171	amino acid transmembrane transporter activity	1	66	40	12391	0.015151515	0.003228149	4.693560606	9057	SLC7A6	0.192623452	0.311866542	molecular_function
GO:0045471	response to ethanol	1	73	39	13332	0.01369863	0.002925293	4.682824025	2534	FYN	0.193006561	0.25064946	biological_process
GO:0007420	brain development	2	73	148	13332	0.02739726	0.01110111	2.467974824	55506;1901	H2AFY2;S1PR1	0.194356333	0.251558197	biological_process
GO:0001725	stress fiber	1	79	41	14857	0.012658228	0.002759642	4.58690954	3983	ABLIM1	0.196589097	0.414469515	cellular_component
GO:0007612	learning	1	73	40	13332	0.01369863	0.0030003	4.565753425	2534	FYN	0.197438256	0.253008626	biological_process
GO:0010506	regulation of autophagy	1	73	40	13332	0.01369863	0.0030003	4.565753425	203228	C9orf72	0.197438256	0.253008626	biological_process
GO:0006928	movement of cell or subcellular component	1	73	40	13332	0.01369863	0.0030003	4.565753425	1241	LTB4R	0.197438256	0.253008626	biological_process
GO:0001525	angiogenesis	2	73	150	13332	0.02739726	0.011251125	2.435068493	1901;5578	S1PR1;PRKCA	0.198334143	0.253317866	biological_process
GO:0031490	chromatin DNA binding	1	66	42	12391	0.015151515	0.003389557	4.47005772	55506	H2AFY2	0.201229496	0.32050949	molecular_function
GO:0040008	regulation of growth	1	73	41	13332	0.01369863	0.003075308	4.454393585	166	AES	0.201845945	0.256112724	biological_process
GO:0070936	protein K48-linked ubiquitination	1	73	41	13332	0.01369863	0.003075308	4.454393585	26249	KLHL3	0.201845945	0.256112724	biological_process
GO:0101003	ficolin-1-rich granule membrane	1	79	43	14857	0.012658228	0.002894259	4.37356491	10288	LILRB2	0.205134234	0.414469515	cellular_component
GO:0000784	nuclear chromosome, telomeric region	1	79	43	14857	0.012658228	0.002894259	4.37356491	55506	H2AFY2	0.205134234	0.414469515	cellular_component
GO:0010494	cytoplasmic stress granule	1	79	43	14857	0.012658228	0.002894259	4.37356491	203228	C9orf72	0.205134234	0.414469515	cellular_component
GO:0015030	Cajal body	1	79	43	14857	0.012658228	0.002894259	4.37356491	4863	NPAT	0.205134234	0.414469515	cellular_component
GO:0015629	actin cytoskeleton	2	79	158	14857	0.025316456	0.010634718	2.380547989	26053;3983	AUTS2;ABLIM1	0.20522277	0.414469515	cellular_component
GO:0001558	regulation of cell growth	1	73	42	13332	0.01369863	0.003150315	4.348336595	10516	FBLN5	0.206229757	0.259126351	biological_process
GO:0001933	negative regulation of protein phosphorylation	1	73	42	13332	0.01369863	0.003150315	4.348336595	203228	C9orf72	0.206229757	0.259126351	biological_process
GO:0007200	phospholipase C-activating G-protein coupled receptor signaling pathway	1	73	42	13332	0.01369863	0.003150315	4.348336595	1241	LTB4R	0.206229757	0.259126351	biological_process
GO:0043657	host cell	1	79	44	14857	0.012658228	0.002961567	4.274165708	9397	NMT2	0.209373089	0.414719773	cellular_component
GO:0001664	G-protein coupled receptor binding	1	66	44	12391	0.015151515	0.003550964	4.266873278	1901	S1PR1	0.209745181	0.32050949	molecular_function
GO:0005544	calcium-dependent phospholipid binding	1	66	44	12391	0.015151515	0.003550964	4.266873278	54843	SYTL2	0.209745181	0.32050949	molecular_function
GO:0008236	serine-type peptidase activity	1	66	44	12391	0.015151515	0.003550964	4.266873278	3004	GZMM	0.209745181	0.32050949	molecular_function
GO:0019903	protein phosphatase binding	1	66	44	12391	0.015151515	0.003550964	4.266873278	8631	SKAP1	0.209745181	0.32050949	molecular_function
GO:0042981	regulation of apoptotic process	2	73	156	13332	0.02739726	0.01170117	2.341412013	8883;2534	NAE1;FYN	0.210326423	0.262052284	biological_process
GO:0075733	intracellular transport of virus	1	73	43	13332	0.01369863	0.003225323	4.247212488	9397	NMT2	0.21058982	0.262052284	biological_process
GO:0043087	regulation of GTPase activity	1	73	43	13332	0.01369863	0.003225323	4.247212488	50861	STMN3	0.21058982	0.262052284	biological_process
GO:0030154	cell differentiation	4	73	432	13332	0.054794521	0.03240324	1.691019787	7294;10125;2534;10750	TXK;RASGRP1;FYN;GRAP	0.211495636	0.262335934	biological_process
GO:0050796	regulation of insulin secretion	1	73	44	13332	0.01369863	0.00330033	4.150684932	5578	PRKCA	0.214926259	0.265739496	biological_process
GO:0005884	actin filament	1	79	46	14857	0.012658228	0.003096184	4.088332416	2534	FYN	0.217783954	0.423240514	cellular_component
GO:0000166	nucleotide binding	1	66	46	12391	0.015151515	0.003712372	4.081357049	1241	LTB4R	0.218171442	0.32968129	molecular_function
GO:0070821	tertiary granule membrane	1	79	47	14857	0.012658228	0.003163492	4.00134662	10288	LILRB2	0.221956195	0.423360891	cellular_component
GO:0006906	vesicle fusion	1	73	46	13332	0.01369863	0.003450345	3.970220369	54843	SYTL2	0.223528773	0.275495654	biological_process
GO:0043565	sequence-specific DNA binding	3	66	307	12391	0.045454545	0.024776047	1.834616524	128611;51176;2113	ZNF831;LEF1;ETS1	0.224290699	0.335203682	molecular_function
GO:0007193	adenylate cyclase-inhibiting G-protein coupled receptor signaling pathway	1	73	47	13332	0.01369863	0.003525353	3.885747595	1901	S1PR1	0.227795099	0.278976909	biological_process
GO:0051259	protein oligomerization	1	73	47	13332	0.01369863	0.003525353	3.885747595	10125	RASGRP1	0.227795099	0.278976909	biological_process
GO:0010923	negative regulation of phosphatase activity	1	73	48	13332	0.01369863	0.00360036	3.804794521	54843	SYTL2	0.232038302	0.283277044	biological_process
GO:0016301	kinase activity	1	66	50	12391	0.015151515	0.004035187	3.754848485	1606	DGKA	0.234759378	0.347035603	molecular_function
GO:0006816	calcium ion transport	1	73	49	13332	0.01369863	0.003675368	3.727145653	2534	FYN	0.236258507	0.286620822	biological_process
GO:0018107	peptidyl-threonine phosphorylation	1	73	49	13332	0.01369863	0.003675368	3.727145653	388228	SBK1	0.236258507	0.286620822	biological_process
GO:0032869	cellular response to insulin stimulus	1	73	50	13332	0.01369863	0.003750375	3.65260274	9882	TBC1D4	0.240455837	0.289895355	biological_process
GO:0007224	smoothened signaling pathway	1	73	50	13332	0.01369863	0.003750375	3.65260274	8445	DYRK2	0.240455837	0.289895355	biological_process
GO:0001077	transcriptional activator activity, RNA polymerase II proximal promoter sequence-specific DNA binding	2	66	177	12391	0.03030303	0.014284561	2.121383325	7294;51176	TXK;LEF1	0.242973223	0.35531568	molecular_function
GO:0031338	regulation of vesicle fusion	1	73	51	13332	0.01369863	0.003825383	3.580983078	9882	TBC1D4	0.244630413	0.293102074	biological_process
GO:0001503	ossification	1	73	51	13332	0.01369863	0.003825383	3.580983078	864	RUNX3	0.244630413	0.293102074	biological_process
GO:0051965	positive regulation of synapse assembly	1	73	52	13332	0.01369863	0.00390039	3.512118019	54674	LRRN3	0.248782358	0.296242377	biological_process
GO:0048013	ephrin receptor signaling pathway	1	73	52	13332	0.01369863	0.00390039	3.512118019	2534	FYN	0.248782358	0.296242377	biological_process
GO:0007416	synapse assembly	1	73	53	13332	0.01369863	0.003975398	3.445851641	9806	SPOCK2	0.252911793	0.297498066	biological_process
GO:0060070	canonical Wnt signaling pathway	1	73	53	13332	0.01369863	0.003975398	3.445851641	51176	LEF1	0.252911793	0.297498066	biological_process
GO:0035264	multicellular organism growth	1	73	53	13332	0.01369863	0.003975398	3.445851641	59338	PLEKHA1	0.252911793	0.297498066	biological_process
GO:0030307	positive regulation of cell growth	1	73	53	13332	0.01369863	0.003975398	3.445851641	51176	LEF1	0.252911793	0.297498066	biological_process
GO:0005615	extracellular space	6	79	802	14857	0.075949367	0.053981288	1.40695729	203228;10516;10288;4925;2323;54674	C9orf72;FBLN5;LILRB2;NUCB2;FLT3LG;LRRN3	0.253636493	0.467170281	cellular_component
GO:0019898	extrinsic component of membrane	1	79	55	14857	0.012658228	0.003701959	3.419332566	9397	NMT2	0.254552587	0.467170281	cellular_component
GO:0030509	BMP signaling pathway	1	73	54	13332	0.01369863	0.004050405	3.382039574	51176	LEF1	0.257018837	0.301412999	biological_process
GO:0005776	autophagosome	1	79	56	14857	0.012658228	0.003769267	3.358273056	203228	C9orf72	0.258531127	0.467170281	cellular_component
GO:0008013	beta-catenin binding	1	66	57	12391	0.015151515	0.004600113	3.293726741	51176	LEF1	0.262958265	0.380450256	molecular_function
GO:0071456	cellular response to hypoxia	1	73	56	13332	0.01369863	0.00420042	3.261252446	114769	CARD16	0.265166233	0.308166162	biological_process
GO:0006898	receptor-mediated endocytosis	1	73	56	13332	0.01369863	0.00420042	3.261252446	26119	LDLRAP1	0.265166233	0.308166162	biological_process
GO:0006935	chemotaxis	1	73	56	13332	0.01369863	0.00420042	3.261252446	1901	S1PR1	0.265166233	0.308166162	biological_process
GO:0051087	chaperone binding	1	66	58	12391	0.015151515	0.004680817	3.236938349	134266	GRPEL2	0.266902222	0.381255021	molecular_function
GO:0006954	inflammatory response	2	73	185	13332	0.02739726	0.013876388	1.974379859	1241;27040	LTB4R;LAT	0.269040446	0.311732493	biological_process
GO:0005524	ATP binding	8	66	1153	12391	0.121212121	0.093051408	1.302636075	2534;7294;5583;1606;388228;5578;8445;864	FYN;TXK;PRKCH;DGKA;SBK1;PRKCA;DYRK2;RUNX3	0.269172071	0.381255021	molecular_function
GO:0010389	regulation of G2/M transition of mitotic cell cycle	1	73	58	13332	0.01369863	0.004350435	3.148795465	5569	PKIA	0.273225496	0.315636618	biological_process
GO:0005793	endoplasmic reticulum-Golgi intermediate compartment	1	79	60	14857	0.012658228	0.0040385	3.134388186	4925	NUCB2	0.274236708	0.482580177	cellular_component
GO:0019900	kinase binding	1	66	60	12391	0.015151515	0.004842224	3.129040404	114769	CARD16	0.274727883	0.381255021	molecular_function
GO:0005543	phospholipid binding	1	66	60	12391	0.015151515	0.004842224	3.129040404	1606	DGKA	0.274727883	0.381255021	molecular_function
GO:0045766	positive regulation of angiogenesis	1	73	59	13332	0.01369863	0.004425443	3.095426051	5578	PRKCA	0.277222373	0.317411415	biological_process
GO:0007286	spermatid development	1	73	59	13332	0.01369863	0.004425443	3.095426051	51361	HOOK1	0.277222373	0.317411415	biological_process
GO:0002223	stimulatory C-type lectin receptor signaling pathway	1	73	59	13332	0.01369863	0.004425443	3.095426051	2534	FYN	0.277222373	0.317411415	biological_process
GO:0031463	Cul3-RING ubiquitin ligase complex	1	79	61	14857	0.012658228	0.004105809	3.083004773	26249	KLHL3	0.2781115	0.482580177	cellular_component
GO:0047485	protein N-terminus binding	1	66	61	12391	0.015151515	0.004922928	3.07774466	4863	NPAT	0.278609803	0.382736699	molecular_function
GO:0006887	exocytosis	1	73	60	13332	0.01369863	0.00450045	3.043835616	54843	SYTL2	0.281197568	0.321013153	biological_process
GO:0031966	mitochondrial membrane	1	79	62	14857	0.012658228	0.004173117	3.033278889	5578	PRKCA	0.281965866	0.482580177	cellular_component
GO:0032587	ruffle membrane	1	79	63	14857	0.012658228	0.004240425	2.985131605	59338	PLEKHA1	0.285799911	0.482580177	cellular_component
GO:0030424	axon	2	79	203	14857	0.025316456	0.013663593	1.852840307	26119;50861	LDLRAP1;STMN3	0.293689755	0.48509489	cellular_component
GO:0019899	enzyme binding	2	66	203	12391	0.03030303	0.016382859	1.849679057	5583;5578	PRKCH;PRKCA	0.294409419	0.40039681	molecular_function
GO:0005887	integral component of plasma membrane	7	79	1018	14857	0.088607595	0.06851989	1.293166049	10225;9057;1241;10288;923;921;2841	CD96;SLC7A6;LTB4R;LILRB2;CD6;CD5;GPR18	0.296708525	0.48509489	cellular_component
GO:0019905	syntaxin binding	1	66	67	12391	0.015151515	0.00540715	2.802125735	54843	SYTL2	0.301475274	0.403076059	molecular_function
GO:0004930	G-protein coupled receptor activity	2	66	207	12391	0.03030303	0.016705673	1.813936466	1901;2841	S1PR1;GPR18	0.302307044	0.403076059	molecular_function
GO:0006886	intracellular protein transport	2	73	203	13332	0.02739726	0.015226523	1.799311694	54843;9882	SYTL2;TBC1D4	0.305596993	0.347841284	biological_process
GO:0009615	response to virus	1	73	67	13332	0.01369863	0.005025503	2.72582294	1937	EEF1G	0.308426526	0.347991445	biological_process
GO:1901796	regulation of signal transduction by p53 class mediator	1	73	67	13332	0.01369863	0.005025503	2.72582294	8445	DYRK2	0.308426526	0.347991445	biological_process
GO:0001649	osteoblast differentiation	1	73	67	13332	0.01369863	0.005025503	2.72582294	51176	LEF1	0.308426526	0.347991445	biological_process
GO:0010468	regulation of gene expression	1	73	68	13332	0.01369863	0.00510051	2.685737309	4863	NPAT	0.312232396	0.349231033	biological_process
GO:0007218	neuropeptide signaling pathway	1	73	68	13332	0.01369863	0.00510051	2.685737309	1241	LTB4R	0.312232396	0.349231033	biological_process
GO:0051897	positive regulation of protein kinase B signaling	1	73	68	13332	0.01369863	0.00510051	2.685737309	2534	FYN	0.312232396	0.349231033	biological_process
GO:0042470	melanosome	1	79	71	14857	0.012658228	0.004778892	2.648778748	54843	SYTL2	0.315753315	0.50034756	cellular_component
GO:0000932	P-body	1	79	71	14857	0.012658228	0.004778892	2.648778748	203228	C9orf72	0.315753315	0.50034756	cellular_component
GO:0038095	Fc-epsilon receptor signaling pathway	1	73	70	13332	0.01369863	0.005250525	2.609001957	27040	LAT	0.319782269	0.356644779	biological_process
GO:0043524	negative regulation of neuron apoptotic process	1	73	72	13332	0.01369863	0.00540054	2.53652968	2534	FYN	0.327250387	0.363925	biological_process
GO:0045296	cadherin binding	2	66	220	12391	0.03030303	0.017754822	1.706749311	9045;1937	RPL14;EEF1G	0.327866996	0.432911761	molecular_function
GO:0051082	unfolded protein binding	1	66	76	12391	0.015151515	0.006133484	2.470295056	134266	GRPEL2	0.334441405	0.433671084	molecular_function
GO:1990830	cellular response to leukemia inhibitory factor	1	73	74	13332	0.01369863	0.005550555	2.467974824	9806	SPOCK2	0.334637624	0.371073813	biological_process
GO:0030165	PDZ domain binding	1	66	77	12391	0.015151515	0.006214188	2.438213302	59338	PLEKHA1	0.338008345	0.433671084	molecular_function
GO:0042826	histone deacetylase binding	1	66	77	12391	0.015151515	0.006214188	2.438213302	51176	LEF1	0.338008345	0.433671084	molecular_function
GO:0010976	positive regulation of neuron projection development	1	73	75	13332	0.01369863	0.005625563	2.435068493	2534	FYN	0.338301182	0.37406445	biological_process
GO:0005125	cytokine activity	1	66	79	12391	0.015151515	0.006375595	2.376486383	2323	FLT3LG	0.345085838	0.438613776	molecular_function
GO:0006936	muscle contraction	1	73	79	13332	0.01369863	0.005925593	2.311773886	1241	LTB4R	0.352757506	0.387832827	biological_process
GO:0007417	central nervous system development	1	73	79	13332	0.01369863	0.005925593	2.311773886	2534	FYN	0.352757506	0.387832827	biological_process
GO:0007010	cytoskeleton organization	1	73	80	13332	0.01369863	0.0060006	2.282876712	3983	ABLIM1	0.356322639	0.390642667	biological_process
GO:0005102	receptor binding	2	66	235	12391	0.03030303	0.018965378	1.597807866	2323;10750	FLT3LG;GRAP	0.357060534	0.449631783	molecular_function
GO:0005938	cell cortex	1	79	83	14857	0.012658228	0.005586592	2.265822785	1397	CRIP2	0.358372499	0.557212696	cellular_component
GO:0043488	regulation of mRNA stability	1	73	81	13332	0.01369863	0.006075608	2.254693049	5578	PRKCA	0.359868402	0.393415456	biological_process
GO:0042393	histone binding	1	66	85	12391	0.015151515	0.006859818	2.208734403	51176	LEF1	0.365874207	0.456503597	molecular_function
GO:0005096	GTPase activator activity	2	66	242	12391	0.03030303	0.019530304	1.551590283	10125;9882	RASGRP1;TBC1D4	0.370540642	0.458122975	molecular_function
GO:0000151	ubiquitin ligase complex	1	79	87	14857	0.012658228	0.005855826	2.161647025	8445	DYRK2	0.371987909	0.557212696	cellular_component
GO:0071013	catalytic step 2 spliceosome	1	79	88	14857	0.012658228	0.005923134	2.137082854	6638	SNRPN	0.375346945	0.557212696	cellular_component
GO:0001501	skeletal system development	1	73	86	13332	0.01369863	0.006450645	2.123606244	166	AES	0.37731028	0.411321348	biological_process
GO:0043204	perikaryon	1	79	89	14857	0.012658228	0.005990442	2.113070687	203228	C9orf72	0.37868824	0.557212696	cellular_component
GO:0055037	recycling endosome	1	79	89	14857	0.012658228	0.005990442	2.113070687	26119	LDLRAP1	0.37868824	0.557212696	cellular_component
GO:0017124	SH3 domain binding	1	66	89	12391	0.015151515	0.007182633	2.109465441	8631	SKAP1	0.379370657	0.464814499	molecular_function
GO:0030182	neuron differentiation	1	73	87	13332	0.01369863	0.006525653	2.099196977	1901	S1PR1	0.380741984	0.413896483	biological_process
GO:0006461	protein complex assembly	1	73	88	13332	0.01369863	0.00660066	2.075342466	9057	SLC7A6	0.384155033	0.416436969	biological_process
GO:0031175	neuron projection development	1	73	89	13332	0.01369863	0.006675668	2.052024011	50861	STMN3	0.387549528	0.418943205	biological_process
GO:0000786	nucleosome	1	79	92	14857	0.012658228	0.006192367	2.044166208	55506	H2AFY2	0.388606608	0.563753248	cellular_component
GO:0000978	RNA polymerase II proximal promoter sequence-specific DNA binding	2	66	254	12391	0.03030303	0.020498749	1.478286805	7294;51176	TXK;LEF1	0.393394318	0.476103258	molecular_function
GO:0044325	ion channel binding	1	66	95	12391	0.015151515	0.007666855	1.976236045	2534	FYN	0.399086555	0.476103258	molecular_function
GO:0008201	heparin binding	1	66	95	12391	0.015151515	0.007666855	1.976236045	6146	RPL22	0.399086555	0.476103258	molecular_function
GO:0000139	Golgi membrane	3	79	429	14857	0.037974684	0.028875278	1.31512791	57134;51070;10125	MAN1C1;NOSIP;RASGRP1	0.400222595	0.56440151	cellular_component
GO:0016569	covalent chromatin modification	1	73	93	13332	0.01369863	0.006975698	1.963764914	55506	H2AFY2	0.400943939	0.432215332	biological_process
GO:0006914	autophagy	1	73	94	13332	0.01369863	0.007050705	1.942873798	203228	C9orf72	0.404247141	0.434565676	biological_process
GO:0012505	endomembrane system	1	79	97	14857	0.012658228	0.006528909	1.938796816	9882	TBC1D4	0.404790957	0.56440151	cellular_component
GO:0030425	dendrite	2	79	261	14857	0.025316456	0.017567477	1.441098016	203228;2534	C9orf72;FYN	0.405492347	0.56440151	cellular_component
GO:0001228	transcriptional activator activity, RNA polymerase II transcription regulatory region sequence-specific DNA binding	1	66	97	12391	0.015151515	0.007828262	1.93548891	51176	LEF1	0.405520428	0.479571984	molecular_function
GO:0007596	blood coagulation	1	73	96	13332	0.01369863	0.00720072	1.90239726	2534	FYN	0.410799744	0.440386429	biological_process
GO:0005925	focal adhesion	2	79	264	14857	0.025316456	0.017769402	1.424721903	6146;6136	RPL22;RPL12	0.4110771	0.564545884	cellular_component
GO:0019901	protein kinase binding	2	66	264	12391	0.03030303	0.021305786	1.422291093	8631;27040	SKAP1;LAT	0.412162358	0.483224834	molecular_function
GO:0007186	G-protein coupled receptor signaling pathway	3	73	427	13332	0.04109589	0.032028203	1.283115717	1901;1241;2841	S1PR1;LTB4R;GPR18	0.415695563	0.44440382	biological_process
GO:0003682	chromatin binding	2	66	266	12391	0.03030303	0.021467194	1.411597175	51176;26053	LEF1;AUTS2	0.415883287	0.483419889	molecular_function
GO:0007399	nervous system development	2	73	261	13332	0.02739726	0.019576958	1.399464651	50861;9452	STMN3;ITM2A	0.420016416	0.447786096	biological_process
GO:0008289	lipid binding	1	66	102	12391	0.015151515	0.008231781	1.840612002	10125	RASGRP1	0.42130979	0.485577385	molecular_function
GO:0008360	regulation of cell shape	1	73	100	13332	0.01369863	0.00750075	1.82630137	2534	FYN	0.423692428	0.450464202	biological_process
GO:0043231	intracellular membrane-bounded organelle	3	79	447	14857	0.037974684	0.030086828	1.262169739	1901;9057;864	S1PR1;SLC7A6;RUNX3	0.425982955	0.577319005	cellular_component
GO:0006334	nucleosome assembly	1	73	102	13332	0.01369863	0.007650765	1.790491539	55506	H2AFY2	0.430034021	0.45595388	biological_process
GO:0008270	zinc ion binding	4	66	629	12391	0.060606061	0.05076265	1.193910488	1397;5578;10125;6920	CRIP2;PRKCA;RASGRP1;TCEA3	0.432921405	0.49476732	molecular_function
GO:0004252	serine-type endopeptidase activity	1	66	108	12391	0.015151515	0.008716004	1.73835578	3004	GZMM	0.439712573	0.498340916	molecular_function
GO:0043687	post-translational protein modification	2	73	274	13332	0.02739726	0.020552055	1.333066693	8883;26249	NAE1;KLHL3	0.444458038	0.469959729	biological_process
GO:0003700	DNA binding transcription factor activity	4	66	642	12391	0.060606061	0.051811799	1.16973473	11278;51176;2113;864	KLF12;LEF1;ETS1;RUNX3	0.44855736	0.504163644	molecular_function
GO:0003723	RNA binding	7	66	1196	12391	0.106060606	0.096521669	1.098826898	6146;6209;9045;6136;6638;51070;6137	RPL22;RPS15;RPL14;RPL12;SNRPN;NOSIP;RPL13	0.456032366	0.508363949	molecular_function
GO:0006897	endocytosis	1	73	111	13332	0.01369863	0.008325833	1.645316549	203228	C9orf72	0.457729913	0.482674323	biological_process
GO:0042787	protein ubiquitination involved in ubiquitin-dependent protein catabolic process	1	73	113	13332	0.01369863	0.008475848	1.616195903	26249	KLHL3	0.463701915	0.487643047	biological_process
GO:0016567	protein ubiquitination	2	73	289	13332	0.02739726	0.021677168	1.263876381	51070;26249	NOSIP;KLHL3	0.47195716	0.494979461	biological_process
GO:0007601	visual perception	1	73	117	13332	0.01369863	0.008775878	1.560941342	3983	ABLIM1	0.475451979	0.495956647	biological_process
GO:0046777	protein autophosphorylation	1	73	117	13332	0.01369863	0.008775878	1.560941342	7294	TXK	0.475451979	0.495956647	biological_process
GO:0005635	nuclear envelope	1	79	121	14857	0.012658228	0.008144309	1.554242076	4925	NUCB2	0.476774956	0.637763903	cellular_component
GO:0006810	transport	1	73	118	13332	0.01369863	0.008850885	1.547713025	9057	SLC7A6	0.478349596	0.497637886	biological_process
GO:0004672	protein kinase activity	1	66	122	12391	0.015151515	0.009845856	1.53887233	5578	PRKCA	0.480440619	0.531218896	molecular_function
GO:0006457	protein folding	1	73	120	13332	0.01369863	0.0090009	1.521917808	134266	GRPEL2	0.484097549	0.50226743	biological_process
GO:0005667	transcription factor complex	1	79	127	14857	0.012658228	0.008548159	1.480813316	51176	LEF1	0.493383897	0.649113993	cellular_component
GO:0000981	RNA polymerase II transcription factor activity, sequence-specific DNA binding	1	66	127	12391	0.015151515	0.010249375	1.478286805	864	RUNX3	0.494267924	0.542100303	molecular_function
GO:0030027	lamellipodium	1	79	129	14857	0.012658228	0.008682776	1.45785497	3983	ABLIM1	0.49880368	0.649113993	cellular_component
GO:0016323	basolateral plasma membrane	1	79	131	14857	0.012658228	0.008817392	1.435597642	9057	SLC7A6	0.504166208	0.649113993	cellular_component
GO:0005783	endoplasmic reticulum	4	79	712	14857	0.050632911	0.047923538	1.056535343	6137;57134;5578;4925	RPL13;MAN1C1;PRKCA;NUCB2	0.528017606	0.671429796	cellular_component
GO:0004871	signal transducer activity	1	66	147	12391	0.015151515	0.011863449	1.277159349	2534	FYN	0.546043959	0.594095828	molecular_function
GO:0006974	cellular response to DNA damage stimulus	1	73	145	13332	0.01369863	0.010876088	1.259518186	8445	DYRK2	0.550886175	0.570034625	biological_process
GO:0042802	identical protein binding	4	66	739	12391	0.060606061	0.059640061	1.016197154	114769;51361;923;2534	CARD16;HOOK1;CD6;FYN	0.560181364	0.604640202	molecular_function
GO:0005764	lysosome	1	79	157	14857	0.012658228	0.010567409	1.197855358	203228	C9orf72	0.568932396	0.706785705	cellular_component
GO:0009986	cell surface	2	79	357	14857	0.025316456	0.024029077	1.053575861	4063;10288	LY9;LILRB2	0.569545762	0.706785705	cellular_component
GO:0005198	structural molecule activity	1	66	157	12391	0.015151515	0.012670487	1.195811619	26249	KLHL3	0.569937443	0.605743283	molecular_function
GO:0046982	protein heterodimerization activity	2	66	357	12391	0.03030303	0.028811234	1.051778287	55506;8883	H2AFY2;NAE1	0.571103832	0.605743283	molecular_function
GO:0000287	magnesium ion binding	1	66	159	12391	0.015151515	0.012831894	1.180769964	8445	DYRK2	0.57456532	0.605743283	molecular_function
GO:0060271	cilium assembly	1	73	155	13332	0.01369863	0.011626163	1.178258948	3983	ABLIM1	0.575145814	0.59355048	biological_process
GO:0014069	postsynaptic density	1	79	162	14857	0.012658228	0.010903951	1.160884513	2534	FYN	0.580393216	0.711672634	cellular_component
GO:0003713	transcription coactivator activity	1	66	162	12391	0.015151515	0.013074005	1.158903853	4863	NPAT	0.581415318	0.608249872	molecular_function
GO:0045892	negative regulation of transcription, DNA-templated	2	73	358	13332	0.02739726	0.026852685	1.020280095	51176;166	LEF1;AES	0.587452191	0.604638293	biological_process
GO:0061630	ubiquitin protein ligase activity	1	66	167	12391	0.015151515	0.013477524	1.124206133	51070	NOSIP	0.592591381	0.615209373	molecular_function
GO:0043005	neuron projection	1	79	172	14857	0.012658228	0.011577034	1.093391228	50861	STMN3	0.602419799	0.721758372	cellular_component
GO:0005634	nucleus	22	79	4252	14857	0.278481013	0.28619506	0.973046191	6146;7294;51070;64776;8445;51176;5569;59338;1937;81606;128611;6137;2113;26053;2534;8631;123036;203228;166;6920;4863;864	RPL22;TXK;NOSIP;C11orf1;DYRK2;LEF1;PKIA;PLEKHA1;EEF1G;LBH;ZNF831;RPL13;ETS1;AUTS2;FYN;SKAP1;TC2N;C9orf72;AES;TCEA3;NPAT;RUNX3	0.602633204	0.721758372	cellular_component
GO:0019904	protein domain specific binding	1	66	174	12391	0.015151515	0.01404245	1.07897945	50861	STMN3	0.607745671	0.626162206	molecular_function
GO:0005654	nucleoplasm	12	79	2356	14857	0.151898734	0.158578448	0.957877544	1901;51176;11278;6638;53347;59338;55506;5578;64776;8445;4863;864	S1PR1;LEF1;KLF12;SNRPN;UBASH3A;PLEKHA1;H2AFY2;PRKCA;C11orf1;DYRK2;NPAT;RUNX3	0.612207829	0.722352053	cellular_component
GO:0008017	microtubule binding	1	66	177	12391	0.015151515	0.014284561	1.060691662	51361	HOOK1	0.61406914	0.627920324	molecular_function
GO:0005769	early endosome	1	79	179	14857	0.012658228	0.012048193	1.050632911	26119	LDLRAP1	0.617155152	0.722352053	cellular_component
GO:0010628	positive regulation of gene expression	1	73	176	13332	0.01369863	0.01320132	1.037671233	51176	LEF1	0.621962039	0.638459705	biological_process
GO:0031965	nuclear membrane	1	79	196	14857	0.012658228	0.013192435	0.959506587	203228	C9orf72	0.650733571	0.753096155	cellular_component
GO:0000398	mRNA splicing, via spliceosome	1	73	198	13332	0.01369863	0.014851485	0.922374429	6638	SNRPN	0.665551462	0.681397925	biological_process
GO:0031625	ubiquitin protein ligase binding	1	66	208	12391	0.015151515	0.016786377	0.902607809	8883	NAE1	0.673808663	0.683865509	molecular_function
GO:0005622	intracellular	2	79	435	14857	0.025316456	0.029279128	0.86465881	9882;55423	TBC1D4;SIRPG	0.677397482	0.775243785	cellular_component
GO:0008283	cell proliferation	1	73	219	13332	0.01369863	0.016426643	0.833927566	921	CD5	0.702519695	0.717348607	biological_process
GO:0016021	integral component of membrane	13	79	2780	14857	0.164556962	0.187117184	0.879432656	919;1901;79037;9452;79652;85315;55423;2323;54674;27040;4063;113791;2841	CD247;S1PR1;PVRIG;ITM2A;TMEM204;PAQR8;SIRPG;FLT3LG;LRRN3;LAT;LY9;PIK3IP1;GPR18	0.739760889	0.832738022	cellular_component
GO:0008285	negative regulation of cell proliferation	1	73	243	13332	0.01369863	0.018226823	0.75156435	55423	SIRPG	0.739852469	0.75348133	biological_process
GO:0005576	extracellular region	5	79	1153	14857	0.063291139	0.077606515	0.81553899	4753;10516;2323;923;3004	NELL2;FBLN5;FLT3LG;CD6;GZMM	0.743804835	0.832738022	cellular_component
GO:0005874	microtubule	1	79	269	14857	0.012658228	0.018105943	0.699120041	51361	HOOK1	0.764798978	0.847035427	cellular_component
GO:0006351	transcription, DNA-templated	7	73	1565	13332	0.095890411	0.117386739	0.816876012	81606;11278;166;6920;4863;26053;2113	LBH;KLF12;AES;TCEA3;NPAT;AUTS2;ETS1	0.768561455	0.780664785	biological_process
GO:0005856	cytoskeleton	1	79	283	14857	0.012658228	0.01904826	0.664534598	26249	KLHL3	0.782024035	0.856898676	cellular_component
GO:0043066	negative regulation of apoptotic process	1	73	284	13332	0.01369863	0.02130213	0.643063863	51176	LEF1	0.793233222	0.803615856	biological_process
GO:0016607	nuclear speck	1	79	306	14857	0.012658228	0.020596352	0.614585919	113246	C12orf57	0.807657644	0.869892576	cellular_component
GO:0005759	mitochondrial matrix	1	79	309	14857	0.012658228	0.020798277	0.608619065	134266	GRPEL2	0.810773663	0.869892576	cellular_component
GO:0043312	neutrophil degranulation	1	73	314	13332	0.01369863	0.023552355	0.58162464	10288	LILRB2	0.82529645	0.833915734	biological_process
GO:0007283	spermatogenesis	1	73	318	13332	0.01369863	0.023852385	0.574308607	59338	PLEKHA1	0.82918274	0.83566073	biological_process
GO:0015031	protein transport	1	73	331	13332	0.01369863	0.024827483	0.55175268	51361	HOOK1	0.841233631	0.845603676	biological_process
GO:0006915	apoptotic process	1	73	336	13332	0.01369863	0.02520252	0.543542074	3004	GZMM	0.845641855	0.847832637	biological_process
GO:0005813	centrosome	1	79	350	14857	0.012658228	0.023557919	0.537323689	51361	HOOK1	0.848681554	0.90117732	cellular_component
GO:0005743	mitochondrial inner membrane	1	79	377	14857	0.012658228	0.025375244	0.498841621	132299	OCIAD2	0.869441733	0.905180398	cellular_component
GO:0005730	nucleolus	2	79	657	14857	0.025316456	0.044221579	0.572490993	6137;864	RPL13;RUNX3	0.870027761	0.905180398	cellular_component
GO:0043234	protein complex	1	79	395	14857	0.012658228	0.026586794	0.476109598	114769	CARD16	0.881692364	0.908143135	cellular_component
GO:0048471	perinuclear region of cytoplasm	1	79	454	14857	0.012658228	0.030557986	0.414236324	5578	PRKCA	0.914419254	0.92769625	cellular_component
GO:0003677	DNA binding	4	66	1264	12391	0.060606061	0.102009523	0.594121596	11278;51176;4925;6920	KLF12;LEF1;NUCB2;TCEA3	0.915483096	0.922264452	molecular_function
GO:0005739	mitochondrion	3	79	1031	14857	0.037974684	0.069394898	0.547225871	134266;5578;2534	GRPEL2;PRKCA;FYN	0.918689491	0.92769625	cellular_component
GO:0005789	endoplasmic reticulum membrane	1	79	703	14857	0.012658228	0.047317763	0.26751535	10125	RASGRP1	0.978501512	0.978501512	cellular_component
GO:0006355	regulation of transcription, DNA-templated	2	73	1017	13332	0.02739726	0.076282628	0.359154645	6920;864	TCEA3;RUNX3	0.978801432	0.978801432	biological_process
GO:0046872	metal ion binding	5	66	2019	12391	0.075757576	0.162940844	0.464939139	2534;11278;5583;128611;3983	FYN;KLF12;PRKCH;ZNF831;ABLIM1	0.988454441	0.988454441	molecular_function
