# Supplementary material for: Identification of the Shared Gene Signatures between Autism Spectrum Disorder and Epilepsy via Bioinformatic Analysis
Source: Comput Math Methods Med. 2022 Dec 16;2022:9883537. doi: 10.1155/2022/9883537 (PMC9806688; doi:10.1155/2022/9883537)
Supplement: Supplementary 5 — Table S4: KEGG analysis of 166 crosstalk genes. [file 9883537.f5.txt]

Term_ID	Term_description	ListHit	ListTotal	PopHit	PopTotal	GeneRatio	BgRatio	Enrichment_score	GeneIds	GeneSymbols	p-value	FDR_bh	Classification_level1
path:hsa04660	T cell receptor signaling pathway	13	61	101	7246	0.213114754	0.013938725	15.28940107	919;2534;3932;959;10125;7535;29851;916;27040;5335;915;3702;940	CD247;FYN;LCK;CD40LG;RASGRP1;ZAP70;ICOS;CD3E;LAT;PLCG1;CD3D;ITK;CD28	1.29E-12	1.89E-10	Organismal Systems
path:hsa05340	Primary immunodeficiency	7	61	36	7246	0.114754098	0.004968258	23.09744991	3575;3932;959;7535;29851;916;915	IL7R;LCK;CD40LG;ZAP70;ICOS;CD3E;CD3D	1.45E-08	1.07E-06	Human Diseases
path:hsa04658	Th1 and Th2 cell differentiation	8	61	90	7246	0.131147541	0.012420646	10.55883424	919;3932;7535;916;27040;5335;915;864	CD247;LCK;ZAP70;CD3E;LAT;PLCG1;CD3D;RUNX3	7.11E-07	3.48E-05	Organismal Systems
path:hsa04650	Natural killer cell mediated cytotoxicity	8	61	127	7246	0.131147541	0.017526911	7.482638441	919;2534;3932;4068;7535;5578;27040;5335	CD247;FYN;LCK;SH2D1A;ZAP70;PRKCA;LAT;PLCG1	9.65E-06	0.000354575	Organismal Systems
path:hsa04659	Th17 cell differentiation	7	61	105	7246	0.114754098	0.014490754	7.919125683	919;3932;7535;916;27040;5335;915	CD247;LCK;ZAP70;CD3E;LAT;PLCG1;CD3D	2.52E-05	0.000740288	Organismal Systems
path:hsa04064	NF-kappa B signaling pathway	6	61	93	7246	0.098360656	0.012834667	7.663670016	3932;959;472;7535;27040;5335	LCK;CD40LG;ATM;ZAP70;LAT;PLCG1	0.000119574	0.002664834	Environmental Information Processing
path:hsa04640	Hematopoietic cell lineage	6	61	94	7246	0.098360656	0.012972675	7.582141611	3575;914;2323;916;921;915	IL7R;CD2;FLT3LG;CD3E;CD5;CD3D	0.000126897	0.002664834	Organismal Systems
path:hsa05206	MicroRNAs in cancer	6	61	150	7246	0.098360656	0.020701076	4.75147541	994;472;5578;4609;5243;5335	CDC25B;ATM;PRKCA;MYC;ABCB1;PLCG1	0.001547488	0.028435099	Human Diseases
path:hsa04664	Fc epsilon RI signaling pathway	4	61	67	7246	0.06557377	0.009246481	7.091754343	27040;5335;5578;2534	LAT;PLCG1;PRKCA;FYN	0.002345638	0.038312082	Organismal Systems
path:hsa04014	Ras signaling pathway	7	61	232	7246	0.114754098	0.032017665	3.584087055	10125;7535;5578;2323;27040;5335;2113	RASGRP1;ZAP70;PRKCA;FLT3LG;LAT;PLCG1;ETS1	0.003153353	0.046354287	Environmental Information Processing
path:hsa05162	Measles	5	61	131	7246	0.081967213	0.01807894	4.533850582	2534;4068;916;915;940	FYN;SH2D1A;CD3E;CD3D;CD28	0.004735641	0.063285384	Human Diseases
path:hsa03010	Ribosome	5	61	134	7246	0.081967213	0.018492962	4.432346464	6146;6209;9045;6136;6137	RPL22;RPS15;RPL14;RPL12;RPL13	0.005211678	0.063843056	Genetic Information Processing
path:hsa04514	Cell adhesion molecules (CAMs)	5	61	142	7246	0.081967213	0.019597019	4.182636804	959;914;29851;923;940	CD40LG;CD2;ICOS;CD6;CD28	0.006646113	0.066389688	Environmental Information Processing
path:hsa04672	Intestinal immune network for IgA production	3	61	46	7246	0.049180328	0.00634833	7.746970777	959;29851;940	CD40LG;ICOS;CD28	0.006663656	0.066389688	Organismal Systems
path:hsa04666	Fc gamma R-mediated phagocytosis	4	61	90	7246	0.06557377	0.012420646	5.279417122	274;27040;5335;5578	BIN1;LAT;PLCG1;PRKCA	0.006774458	0.066389688	Organismal Systems
path:hsa05170	Human immunodeficiency virus 1 infection	6	61	211	7246	0.098360656	0.029119514	3.377826121	919;472;5578;916;5335;915	CD247;ATM;PRKCA;CD3E;PLCG1;CD3D	0.008311394	0.076360933	Human Diseases
path:hsa04070	Phosphatidylinositol signaling system	4	61	99	7246	0.06557377	0.01366271	4.799470111	5335;5578;1606;8821	PLCG1;PRKCA;DGKA;INPP4B	0.009437092	0.081603089	Environmental Information Processing
path:hsa05416	Viral myocarditis	3	61	56	7246	0.049180328	0.007728402	6.363583138	959;940;2534	CD40LG;CD28;FYN	0.011467239	0.09248081	Human Diseases
path:hsa05225	Hepatocellular carcinoma	5	61	165	7246	0.081967213	0.022771184	3.599602583	51176;5578;8313;4609;5335	LEF1;PRKCA;AXIN2;MYC;PLCG1	0.01228021	0.09248081	Human Diseases
path:hsa05213	Endometrial cancer	3	61	58	7246	0.049180328	0.008004416	6.144149237	51176;8313;4609	LEF1;AXIN2;MYC	0.012614226	0.09248081	Human Diseases
path:hsa04370	VEGF signaling pathway	3	61	59	7246	0.049180328	0.008142423	6.040011114	5578;5335;3315	PRKCA;PLCG1;HSPB1	0.013211544	0.09248081	Environmental Information Processing
path:hsa04670	Leukocyte transendothelial migration	4	61	112	7246	0.06557377	0.015456804	4.242388759	7294;5335;5578;3702	TXK;PLCG1;PRKCA;ITK	0.014363605	0.095974997	Organismal Systems
path:hsa04360	Axon guidance	5	61	175	7246	0.081967213	0.024151256	3.393911007	2534;5578;2041;5335;3983	FYN;PRKCA;EPHA1;PLCG1;ABLIM1	0.015519391	0.098943864	Organismal Systems
path:hsa04919	Thyroid hormone signaling pathway	4	61	116	7246	0.06557377	0.016008832	4.096099491	5335;5578;9882;4609	PLCG1;PRKCA;TBC1D4;MYC	0.0161541	0.098943864	Organismal Systems
path:hsa05223	Non-small cell lung cancer	3	61	66	7246	0.049180328	0.009108474	5.399403875	5335;5578;2272	PLCG1;PRKCA;FHIT	0.017842821	0.104915789	Human Diseases
path:hsa05166	Human T-cell leukemia virus 1 infection	6	61	253	7246	0.098360656	0.034915816	2.817080283	3932;472;4609;916;2113;915	LCK;ATM;MYC;CD3E;ETS1;CD3D	0.019052979	0.107722613	Human Diseases
path:hsa04380	Osteoclast differentiation	4	61	125	7246	0.06557377	0.017250897	3.801180328	3932;10288;2534;55423	LCK;LILRB2;FYN;SIRPG	0.020680675	0.112594786	Organismal Systems
path:hsa04068	FoxO signaling pathway	4	61	132	7246	0.06557377	0.018216947	3.599602583	1901;472;3575;664	S1PR1;ATM;IL7R;BNIP3	0.024693113	0.126895572	Environmental Information Processing
path:hsa05169	Epstein-Barr virus infection	5	61	198	7246	0.081967213	0.027325421	2.999668819	919;4609;916;915;864	CD247;MYC;CD3E;CD3D;RUNX3	0.02503382	0.126895572	Human Diseases
path:hsa05200	Pathways in cancer	9	61	523	7246	0.147540984	0.072177753	2.044133781	51176;3575;10125;5578;2323;4609;8313;5335;2113	LEF1;IL7R;RASGRP1;PRKCA;FLT3LG;MYC;AXIN2;PLCG1;ETS1	0.029708447	0.145117174	Human Diseases
path:hsa04072	Phospholipase D signaling pathway	4	61	145	7246	0.06557377	0.020011041	3.276879593	5335;5578;1606;2534	PLCG1;PRKCA;DGKA;FYN	0.033325049	0.145117174	Environmental Information Processing
path:hsa04310	Wnt signaling pathway	4	61	146	7246	0.06557377	0.020149048	3.254435212	51176;5578;8313;4609	LEF1;PRKCA;AXIN2;MYC	0.034053682	0.145117174	Environmental Information Processing
path:hsa04012	ErbB signaling pathway	3	61	85	7246	0.049180328	0.01173061	4.192478303	5335;5578;4609	PLCG1;PRKCA;MYC	0.034438328	0.145117174	Environmental Information Processing
path:hsa05330	Allograft rejection	2	61	35	7246	0.032786885	0.004830251	6.787822014	959;940	CD40LG;CD28	0.034719208	0.145117174	Human Diseases
path:hsa05210	Colorectal cancer	3	61	86	7246	0.049180328	0.011868617	4.143728555	51176;8313;4609	LEF1;AXIN2;MYC	0.035474458	0.145117174	Human Diseases
path:hsa05226	Gastric cancer	4	61	148	7246	0.06557377	0.020425062	3.210456358	5243;51176;8313;4609	ABCB1;LEF1;AXIN2;MYC	0.0355389	0.145117174	Human Diseases
path:hsa04010	MAPK signaling pathway	6	61	295	7246	0.098360656	0.040712117	2.416004446	994;3315;10125;5578;2323;4609	CDC25B;HSPB1;RASGRP1;PRKCA;FLT3LG;MYC	0.036844133	0.146380744	Environmental Information Processing
path:hsa05216	Thyroid cancer	2	61	37	7246	0.032786885	0.005106266	6.420912716	51176;4609	LEF1;MYC	0.038449675	0.148739531	Human Diseases
path:hsa05231	Choline metabolism in cancer	3	61	99	7246	0.049180328	0.01366271	3.599602583	5335;5578;1606	PLCG1;PRKCA;DGKA	0.050388463	0.1851776	Human Diseases
path:hsa04750	Inflammatory mediator regulation of TRP channels	3	61	99	7246	0.049180328	0.01366271	3.599602583	5583;5335;5578	PRKCH;PLCG1;PRKCA	0.050388463	0.1851776	Organismal Systems
path:hsa05142	Chagas disease (American trypanosomiasis)	3	61	101	7246	0.049180328	0.013938725	3.528323324	919;915;916	CD247;CD3D;CD3E	0.052916214	0.189723987	Human Diseases
path:hsa05110	Vibrio cholerae infection	2	61	50	7246	0.032786885	0.006900359	4.75147541	5335;5578	PLCG1;PRKCA	0.066004544	0.225643442	Human Diseases
path:hsa05320	Autoimmune thyroid disease	2	61	50	7246	0.032786885	0.006900359	4.75147541	959;940	CD40LG;CD28	0.066004544	0.225643442	Human Diseases
path:hsa04071	Sphingolipid signaling pathway	3	61	118	7246	0.049180328	0.016284847	3.020005557	1901;5578;2534	S1PR1;PRKCA;FYN	0.076781173	0.249034396	Environmental Information Processing
path:hsa05130	Pathogenic Escherichia coli infection	2	61	55	7246	0.032786885	0.007590395	4.3195231	5578;2534	PRKCA;FYN	0.077929131	0.249034396	Human Diseases
path:hsa05134	Legionellosis	2	61	55	7246	0.032786885	0.007590395	4.3195231	1937;664	EEF1G;BNIP3	0.077929131	0.249034396	Human Diseases
path:hsa04110	Cell cycle	3	61	124	7246	0.049180328	0.01711289	2.873876256	472;994;4609	ATM;CDC25B;MYC	0.08616708	0.269501293	Cellular Processes
path:hsa04015	Rap1 signaling pathway	4	61	206	7246	0.06557377	0.028429478	2.306541461	8631;5335;5578;27040	SKAP1;PLCG1;PRKCA;LAT	0.094712603	0.283267621	Environmental Information Processing
path:hsa05322	Systemic lupus erythematosus	3	61	130	7246	0.049180328	0.017940933	2.741235813	55506;959;940	H2AFY2;CD40LG;CD28	0.096019612	0.283267621	Human Diseases
path:hsa05217	Basal cell carcinoma	2	61	63	7246	0.032786885	0.008694452	3.77101223	51176;8313	LEF1;AXIN2	0.098267686	0.283267621	Human Diseases
path:hsa04060	Cytokine-cytokine receptor interaction	5	61	292	7246	0.081967213	0.040298096	2.034022008	3575;959;1236;8718;939	IL7R;CD40LG;CCR7;TNFRSF25;CD27	0.098276522	0.283267621	Environmental Information Processing
path:hsa05221	Acute myeloid leukemia	2	61	66	7246	0.032786885	0.009108474	3.599602583	51176;4609	LEF1;MYC	0.106245717	0.300348471	Human Diseases
path:hsa05214	Glioma	2	61	71	7246	0.032786885	0.00979851	3.346109444	5335;5578	PLCG1;PRKCA	0.119913243	0.332589559	Human Diseases
path:hsa04520	Adherens junction	2	61	72	7246	0.032786885	0.009936517	3.299635701	51176;2534	LEF1;FYN	0.122698012	0.334011255	Cellular Processes
path:hsa05224	Breast cancer	3	61	147	7246	0.049180328	0.020287055	2.424222148	51176;8313;4609	LEF1;AXIN2;MYC	0.126255091	0.336827107	Human Diseases
path:hsa00562	Inositol phosphate metabolism	2	61	74	7246	0.032786885	0.010212531	3.210456358	5335;8821	PLCG1;INPP4B	0.128315088	0.336827107	Metabolism
path:hsa04390	Hippo signaling pathway	3	61	154	7246	0.049180328	0.021253105	2.314030232	51176;8313;4609	LEF1;AXIN2;MYC	0.139602483	0.360027456	Environmental Information Processing
path:hsa01521	EGFR tyrosine kinase inhibitor resistance	2	61	79	7246	0.032786885	0.010902567	3.007262918	5335;5578	PLCG1;PRKCA	0.142614292	0.361453465	Human Diseases
path:hsa04218	Cellular senescence	3	61	158	7246	0.049180328	0.021805134	2.255447188	472;2113;4609	ATM;ETS1;MYC	0.147439763	0.367349918	Cellular Processes
path:hsa05222	Small cell lung cancer	2	61	93	7246	0.032786885	0.012834667	2.554556672	2272;4609	FHIT;MYC	0.184217441	0.451332731	Human Diseases
path:hsa05146	Amoebiasis	2	61	95	7246	0.032786885	0.013110682	2.500776531	5578;3315	PRKCA;HSPB1	0.190306489	0.45860744	Human Diseases
path:hsa04933	AGE-RAGE signaling pathway in diabetic complications	2	61	99	7246	0.032786885	0.01366271	2.399735055	5335;5578	PLCG1;PRKCA	0.202566132	0.470251689	Human Diseases
path:hsa05202	Transcriptional misregulation in cancer	3	61	185	7246	0.049180328	0.025531328	1.926273815	472;64919;4609	ATM;BCL11B;MYC	0.203694199	0.470251689	Human Diseases
path:hsa04066	HIF-1 signaling pathway	2	61	100	7246	0.032786885	0.013800718	2.375737705	5335;5578	PLCG1;PRKCA	0.205646161	0.470251689	Environmental Information Processing
path:hsa04916	Melanogenesis	2	61	101	7246	0.032786885	0.013938725	2.352215549	51176;5578	LEF1;PRKCA	0.208731614	0.470251689	Organismal Systems
path:hsa05310	Asthma	1	61	28	7246	0.016393443	0.003864201	4.242388759	959	CD40LG	0.211133411	0.470251689	Human Diseases
path:hsa05205	Proteoglycans in cancer	3	61	198	7246	0.049180328	0.027325421	1.799801292	5335;5578;4609	PLCG1;PRKCA;MYC	0.232407079	0.509908068	Human Diseases
path:hsa04725	Cholinergic synapse	2	61	112	7246	0.032786885	0.015456804	2.121194379	5578;2534	PRKCA;FYN	0.242946127	0.525192362	Organismal Systems
path:hsa05020	Prion diseases	1	61	34	7246	0.016393443	0.004692244	3.493731919	2534	FYN	0.250311752	0.525654678	Human Diseases
path:hsa05143	African trypanosomiasis	1	61	34	7246	0.016393443	0.004692244	3.493731919	5578	PRKCA	0.250311752	0.525654678	Human Diseases
path:hsa05332	Graft-versus-host disease	1	61	37	7246	0.016393443	0.005106266	3.210456358	940	CD28	0.269176773	0.549569244	Human Diseases
path:hsa04960	Aldosterone-regulated sodium reabsorption	1	61	37	7246	0.016393443	0.005106266	3.210456358	5578	PRKCA	0.269176773	0.549569244	Organismal Systems
path:hsa04611	Platelet activation	2	61	123	7246	0.032786885	0.016974883	1.931494069	10125;2534	RASGRP1;FYN	0.277416742	0.558633714	Organismal Systems
path:hsa05219	Bladder cancer	1	61	41	7246	0.016393443	0.005658294	2.897241104	4609	MYC	0.293605467	0.567894785	Human Diseases
path:hsa04940	Type I diabetes mellitus	1	61	41	7246	0.016393443	0.005658294	2.897241104	940	CD28	0.293605467	0.567894785	Human Diseases
path:hsa03440	Homologous recombination	1	61	41	7246	0.016393443	0.005658294	2.897241104	472	ATM	0.293605467	0.567894785	Genetic Information Processing
path:hsa04270	Vascular smooth muscle contraction	2	61	131	7246	0.032786885	0.01807894	1.813540233	5583;5578	PRKCH;PRKCA	0.30246785	0.577438624	Organismal Systems
path:hsa02010	ABC transporters	1	61	44	7246	0.016393443	0.006072316	2.699701937	5243	ABCB1	0.311398179	0.586865798	Environmental Information Processing
path:hsa04550	Signaling pathways regulating pluripotency of stem cells	2	61	139	7246	0.032786885	0.019182998	1.709163816	8313;4609	AXIN2;MYC	0.327387216	0.598629836	Cellular Processes
path:hsa04961	Endocrine and other factor-regulated calcium reabsorption	1	61	47	7246	0.016393443	0.006486337	2.527380537	5578	PRKCA	0.32874989	0.598629836	Organismal Systems
path:hsa05161	Hepatitis B	2	61	143	7246	0.032786885	0.019735026	1.661355038	5578;4609	PRKCA;MYC	0.339769232	0.598629836	Human Diseases
path:hsa00510	N-Glycan biosynthesis	1	61	49	7246	0.016393443	0.006762352	2.424222148	57134	MAN1C1	0.340078019	0.598629836	Metabolism
path:hsa05144	Malaria	1	61	49	7246	0.016393443	0.006762352	2.424222148	959	CD40LG	0.340078019	0.598629836	Human Diseases
path:hsa04979	Cholesterol metabolism	1	61	50	7246	0.016393443	0.006900359	2.375737705	26119	LDLRAP1	0.345671356	0.598629836	Organismal Systems
path:hsa04151	PI3K-Akt signaling pathway	4	61	353	7246	0.06557377	0.048716533	1.346027028	5578;3575;2323;4609	PRKCA;IL7R;FLT3LG;MYC	0.346146504	0.598629836	Environmental Information Processing
path:hsa04934	Cushing syndrome	2	61	154	7246	0.032786885	0.021253105	1.542686821	51176;8313	LEF1;AXIN2	0.373455402	0.638348187	Human Diseases
path:hsa04630	Jak-STAT signaling pathway	2	61	162	7246	0.032786885	0.022357163	1.466504756	3575;4609	IL7R;MYC	0.397541028	0.65359183	Environmental Information Processing
path:hsa04730	Long-term depression	1	61	60	7246	0.016393443	0.008280431	1.979781421	5578	PRKCA	0.399101775	0.65359183	Organismal Systems
path:hsa00561	Glycerolipid metabolism	1	61	61	7246	0.016393443	0.008418438	1.947325988	1606	DGKA	0.404202637	0.65359183	Metabolism
path:hsa00590	Arachidonic acid metabolism	1	61	63	7246	0.016393443	0.008694452	1.885506115	2053	EPHX2	0.414276922	0.65359183	Metabolism
path:hsa05230	Central carbon metabolism in cancer	1	61	65	7246	0.016393443	0.008970466	1.827490542	4609	MYC	0.424183608	0.65359183	Human Diseases
path:hsa04137	Mitophagy - animal	1	61	65	7246	0.016393443	0.008970466	1.827490542	664	BNIP3	0.424183608	0.65359183	Cellular Processes
path:hsa04720	Long-term potentiation	1	61	67	7246	0.016393443	0.009246481	1.772938586	5578	PRKCA	0.433925438	0.65359183	Organismal Systems
path:hsa05120	Epithelial cell signaling in Helicobacter pylori infection	1	61	68	7246	0.016393443	0.009384488	1.746865959	5335	PLCG1	0.438735376	0.65359183	Human Diseases
path:hsa05031	Amphetamine addiction	1	61	68	7246	0.016393443	0.009384488	1.746865959	5578	PRKCA	0.438735376	0.65359183	Human Diseases
path:hsa05211	Renal cell carcinoma	1	61	69	7246	0.016393443	0.009522495	1.721549062	2113	ETS1	0.443505109	0.65359183	Human Diseases
path:hsa05034	Alcoholism	2	61	180	7246	0.032786885	0.024841292	1.319854281	55506;5569	H2AFY2;PKIA	0.450145162	0.65359183	Human Diseases
path:hsa04976	Bile secretion	1	61	71	7246	0.016393443	0.00979851	1.673054722	5243	ABCB1	0.452925277	0.65359183	Organismal Systems
path:hsa01524	Platinum drug resistance	1	61	71	7246	0.016393443	0.00979851	1.673054722	472	ATM	0.452925277	0.65359183	Human Diseases
path:hsa04020	Calcium signaling pathway	2	61	182	7246	0.032786885	0.025117306	1.305350387	5335;5578	PLCG1;PRKCA	0.455837699	0.65359183	Environmental Information Processing
path:hsa05412	Arrhythmogenic right ventricular cardiomyopathy (ARVC)	1	61	72	7246	0.016393443	0.009936517	1.649817851	51176	LEF1	0.457576365	0.65359183	Human Diseases
path:hsa04115	p53 signaling pathway	1	61	72	7246	0.016393443	0.009936517	1.649817851	472	ATM	0.457576365	0.65359183	Cellular Processes
path:hsa04918	Thyroid hormone synthesis	1	61	74	7246	0.016393443	0.010212531	1.605228179	5578	PRKCA	0.466762163	0.65359183	Organismal Systems
path:hsa05167	Kaposi sarcoma-associated herpesvirus infection	2	61	186	7246	0.032786885	0.025669335	1.277278336	5335;4609	PLCG1;MYC	0.467124258	0.65359183	Human Diseases
path:hsa04062	Chemokine signaling pathway	2	61	187	7246	0.032786885	0.025807342	1.270447971	1236;3702	CCR7;ITK	0.469925005	0.65359183	Organismal Systems
path:hsa04971	Gastric acid secretion	1	61	75	7246	0.016393443	0.010350538	1.583825137	5578	PRKCA	0.47129751	0.65359183	Organismal Systems
path:hsa05220	Chronic myeloid leukemia	1	61	76	7246	0.016393443	0.010488545	1.562985332	4609	MYC	0.475794909	0.653662165	Human Diseases
path:hsa04510	Focal adhesion	2	61	199	7246	0.032786885	0.027463428	1.193838043	5578;2534	PRKCA;FYN	0.502857441	0.675072479	Cellular Processes
path:hsa04146	Peroxisome	1	61	83	7246	0.016393443	0.011454596	1.431167292	2053	EPHX2	0.506240093	0.675072479	Cellular Processes
path:hsa04350	TGF-beta signaling pathway	1	61	84	7246	0.016393443	0.011592603	1.414129586	4609	MYC	0.510444945	0.675072479	Environmental Information Processing
path:hsa04911	Insulin secretion	1	61	85	7246	0.016393443	0.01173061	1.397492768	5578	PRKCA	0.51461457	0.675072479	Organismal Systems
path:hsa05323	Rheumatoid arthritis	1	61	86	7246	0.016393443	0.011868617	1.381242852	940	CD28	0.51874926	0.675072479	Human Diseases
path:hsa04540	Gap junction	1	61	88	7246	0.016393443	0.012144632	1.349850969	5578	PRKCA	0.52691498	0.675072479	Cellular Processes
path:hsa04727	GABAergic synapse	1	61	88	7246	0.016393443	0.012144632	1.349850969	5578	PRKCA	0.52691498	0.675072479	Organismal Systems
path:hsa04970	Salivary secretion	1	61	90	7246	0.016393443	0.012420646	1.319854281	5578	PRKCA	0.534944379	0.675072479	Organismal Systems
path:hsa05032	Morphine addiction	1	61	91	7246	0.016393443	0.012558653	1.305350387	5578	PRKCA	0.53890866	0.675072479	Human Diseases
path:hsa04912	GnRH signaling pathway	1	61	93	7246	0.016393443	0.012834667	1.277278336	5578	PRKCA	0.546737765	0.675072479	Organismal Systems
path:hsa04713	Circadian entrainment	1	61	96	7246	0.016393443	0.013248689	1.237363388	5578	PRKCA	0.558236862	0.675072479	Organismal Systems
path:hsa04925	Aldosterone synthesis and secretion	1	61	96	7246	0.016393443	0.013248689	1.237363388	5578	PRKCA	0.558236862	0.675072479	Organismal Systems
path:hsa00564	Glycerophospholipid metabolism	1	61	97	7246	0.016393443	0.013386696	1.224607064	1606	DGKA	0.56200575	0.675072479	Metabolism
path:hsa05215	Prostate cancer	1	61	97	7246	0.016393443	0.013386696	1.224607064	51176	LEF1	0.56200575	0.675072479	Human Diseases
path:hsa05163	Human cytomegalovirus infection	2	61	223	7246	0.032786885	0.0307756	1.065353231	5578;4609	PRKCA;MYC	0.564753234	0.675072479	Human Diseases
path:hsa04972	Pancreatic secretion	1	61	98	7246	0.016393443	0.013524703	1.212111074	5578	PRKCA	0.565743007	0.675072479	Organismal Systems
path:hsa04914	Progesterone-mediated oocyte maturation	1	61	99	7246	0.016393443	0.01366271	1.199867528	994	CDC25B	0.569448894	0.675072479	Organismal Systems
path:hsa04928	Parathyroid hormone synthesis, secretion and action	1	61	106	7246	0.016393443	0.014628761	1.120630993	5578	PRKCA	0.594533219	0.697663506	Organismal Systems
path:hsa04931	Insulin resistance	1	61	107	7246	0.016393443	0.014766768	1.110157806	9882	TBC1D4	0.597997291	0.697663506	Human Diseases
path:hsa05145	Toxoplasmosis	1	61	111	7246	0.016393443	0.015318797	1.070152119	959	CD40LG	0.611564836	0.702709691	Human Diseases
path:hsa04144	Endocytosis	2	61	244	7246	0.032786885	0.033673751	0.973662994	274;26119	BIN1;LDLRAP1	0.614347622	0.702709691	Cellular Processes
path:hsa04726	Serotonergic synapse	1	61	113	7246	0.016393443	0.015594811	1.051211374	5578	PRKCA	0.618178685	0.702709691	Organismal Systems
path:hsa04724	Glutamatergic synapse	1	61	114	7246	0.016393443	0.015732818	1.041990221	5578	PRKCA	0.621443945	0.702709691	Organismal Systems
path:hsa04722	Neurotrophin signaling pathway	1	61	119	7246	0.016393443	0.016422854	0.99820912	5335	PLCG1	0.637362714	0.715208542	Organismal Systems
path:hsa04140	Autophagy - animal	1	61	128	7246	0.016393443	0.017664919	0.928022541	664	BNIP3	0.664374175	0.738214684	Cellular Processes
path:hsa04926	Relaxin signaling pathway	1	61	130	7246	0.016393443	0.017940933	0.913745271	5578	PRKCA	0.670102434	0.738214684	Organismal Systems
path:hsa04728	Dopaminergic synapse	1	61	131	7246	0.016393443	0.01807894	0.906770116	5578	PRKCA	0.672930392	0.738214684	Organismal Systems
path:hsa04210	Apoptosis	1	61	135	7246	0.016393443	0.018630969	0.879902854	472	ATM	0.684005717	0.744806225	Cellular Processes
path:hsa04723	Retrograde endocannabinoid signaling	1	61	141	7246	0.016393443	0.019459012	0.842460179	5578	PRKCA	0.699930451	0.756542473	Organismal Systems
path:hsa04261	Adrenergic signaling in cardiomyocytes	1	61	144	7246	0.016393443	0.019873033	0.824908925	5578	PRKCA	0.7075941	0.759243304	Organismal Systems
path:hsa04150	mTOR signaling pathway	1	61	151	7246	0.016393443	0.020839084	0.786668114	5578	PRKCA	0.724735165	0.768949368	Environmental Information Processing
path:hsa04921	Oxytocin signaling pathway	1	61	152	7246	0.016393443	0.020977091	0.781492666	5578	PRKCA	0.727101783	0.768949368	Organismal Systems
path:hsa04080	Neuroactive ligand-receptor interaction	2	61	305	7246	0.032786885	0.042092189	0.778930395	1901;1241	S1PR1;LTB4R	0.734203363	0.770913531	Environmental Information Processing
path:hsa04217	Necroptosis	1	61	162	7246	0.016393443	0.022357163	0.733252378	55506	H2AFY2	0.749694084	0.77494705	Cellular Processes
path:hsa05010	Alzheimer disease	1	61	164	7246	0.016393443	0.022633177	0.724310276	8883	NAE1	0.753986571	0.77494705	Human Diseases
path:hsa04141	Protein processing in endoplasmic reticulum	1	61	164	7246	0.016393443	0.022633177	0.724310276	57134	MAN1C1	0.753986571	0.77494705	Genetic Information Processing
path:hsa04621	NOD-like receptor signaling pathway	1	61	167	7246	0.016393443	0.023047198	0.711298714	114769	CARD16	0.760289881	0.77494705	Organismal Systems
path:hsa05164	Influenza A	1	61	169	7246	0.016393443	0.023323213	0.702880978	5578	PRKCA	0.764403553	0.77494705	Human Diseases
path:hsa00230	Purine metabolism	1	61	174	7246	0.016393443	0.024013249	0.682683249	2272	FHIT	0.774386375	0.779690392	Metabolism
path:hsa05165	Human papillomavirus infection	2	61	339	7246	0.032786885	0.046784433	0.700807583	472;8313	ATM;AXIN2	0.786456036	0.786456036	Human Diseases
