# Supplementary material for: Identification of the Shared Gene Signatures between Autism Spectrum Disorder and Epilepsy via Bioinformatic Analysis
Source: Comput Math Methods Med. 2022 Dec 16;2022:9883537. doi: 10.1155/2022/9883537 (PMC9806688; doi:10.1155/2022/9883537)
Supplement: Supplementary 6 — Table S5: ASD- and EP-related genes from DisGeNET database. [file 9883537.f6.txt]

EP-related genes	ASD-related genes
SCN8A	CHD8
GRIN2B	NRXN2
ABCB1	SHANK3
PCDH19	CNTNAP2
SLC12A5	NRXN1
SLC6A1	NLGN3
SCN1A	EN2
SCN2A	DLG4
CACNA2D2	GABRB3
KCNQ2	SCN1A
CDKL5	MEF2C
BDNF	SHANK2
GABRG2	PTEN
STXBP1	OXTR
GRIN2A	BDNF
TSC1	NLGN4X
PRRT2	RELN
MECP2	PTCHD1
TSC2	AVPR1A
NPY	TSC2
HCN1	GRIN2B
POLG	FOXP1
CHD2	ITGB3
CNTNAP2	IL1RAPL1
GFAP	DPP6
SLC1A2	RAI1
GABRB3	DPYD
SYNGAP1	CHD2
MEF2C	NRXN3
IQSEC2	ANKRD11
GNAO1	CDH10
SMC1A	RYR2
SCN9A	SLC1A1
AKT1	TRIP12
FOXG1	JARID2
SLC12A2	MTNR1A
SLC1A1	TSHZ3
UBE3A	GPR50
POMC	CEP41
ALB	UPP2
GRM1	DNMT3A
KCNH1	DIP2A
SLC35A2	GLRA2
STX1B	HFE
FLNA	PAH
GABRB2	RARB
KDM5C	DIPK2B
WDR45	TET1
DNM1	DLX1
EEF1A2	DIPK2A
HNRNPU	SIN3A
NEXMIF	GTF2I
TGFB1	MTNR1B
CACNB4	PCDH9
FGFR3	FEV
SLC4A10	DPP10
SLC1A3	USH2A
PCDH12	FMR1
STAMBP	SLC6A4
CHRM2	MET
RAB39B	LAMC3
DDX3X	CIRBP
DYRK1A	IQGAP3
EIF2S3	DHCR24
FOS	DIO2
FOSB	DIO3
GLUD1	DNMT3B
GPX1	TET3
KCND2	EPHX2
NPY2R	MYT1L
ZDHHC9	CIC
RARS2	HEY1
PURA	GABRA5
ALG13	UNC80
KCNH5	LRRTM3
PIGH	NTSR1
LMAN2L	SNTG2
KCNAB2	LRRN3
LGI1	NSUN2
IL1B	GABRQ
TNF	MIR486-1
IL6	SFSWAP
GAD2	SLC16A2
AGMO	SOX5
CERT1	SOX9
CHRM1	TBL1X
EARS2	CA2
ADRA2A	ROGDI
ERN1	DDHD1
P2RX2	CTTNBP2
FOLR1	NEMF
AUTS2	TBR1
TANC2	CADPS2
ANKRD11	TSC1
KCNT2	EIF4E
ILK	SYN1
ASTN1	NBEA
OPRD1	OPRM1
OPRM1	MAPK1
P2RX4	CTNNB1
ARID1B	JAKMIP1
SELENOW	SLC9A9
SNAP25	NRCAM
ACTG1	ARID1B
TXNRD1	SYN2
VDAC1	TBX1
VDAC2	NRP2
L2HGDH	CREBBP
ASXL3	BRINP1
EIF2A	DLGAP4
SPARCL1	ITPR3
SLC5A6	PAK2
PIGQ	SLC7A5
SETD1A	CAMK2A
KCNA1	ARHGEF10
GRIA1	ARHGAP32
SYN2	BCKDK
ALDH5A1	CHRNB2
MAPT	EIF4EBP2
NR1I2	EXT1
SIRT1	WDFY3
GAPDH	TAFA3
CDYL	GRIN1
S100B	GSTM5
RELA	VRK3
RGS4	LRFN2
CAMK2D	PREX1
GRM8	SYN3
SLC2A1	POGZ
ATP1A2	DEAF1
HES1	EHMT1
MIF	HEPACAM
NF2	PPP2R5D
PPIA	ARSD
BCL2L2	MECP2
BDKRB1	UBE3A
BDKRB2	IL6
BMP4	CD38
SLCO1A2	RSS
TH	SMS
CAPN1	TNF
BECN1	GRM5
C1QA	IL1B
BSN	SHANK1
SLC13A5	SCN2A
MTR	AVP
ATP1A3	MTOR
CAMSAP2	IL17A
CPA6	RBFOX1
CHRM3	IL10
HDAC9	MTHFR
WDR37	ACTB
TSHR	SLC6A3
TBCK	IQSEC2
MTOR	NF1
ARX	PHB
ABCC2	MAP2K1
CYP2C9	SBF1
TBC1D9	RNF135
HMGB1	CADPS
KCNQ3	SLC2A1
KCNT1	TOP2B
APOE	UBE4A
SCN3A	ADNP
DEPDC5	CYFIP1
CHRNA4	HTR2A
CYP2C19	ASMT
CACNA1A	NUFIP2
GRIA2	CHAT
KCNJ10	CNTN4
MTHFR	IL4
TBC1D24	MAOA
EFHC1	MBD5
P2RX7	VDR
SV2A	TPH2
DCX	DRD3
GAD1	ELK3
HLA-B	FOXC1
HTC2	CXCL8
PIK3CA	IL18
PTGS2	PIK3CA
SCN1A-AS1	PITX2
C9orf92	PSD
LINC00558	PVALB
LINC02109	KIRREL3
SYT2	EBPL
EPHB1	SLC25A12
COTL1	FOXP2
IQCM	COMT
MAST4	DYRK1A
COX3	NLGN1
OLFML3	CADM1
CRAMP1	GRM7
PTPRD	HTC2
PEX5	IL1A
BCO2	PRKN
ARFGEF2	PIK3CB
TUBA3E	PIK3CD
C12orf57	PIK3CG
TSEN15	TGFB1
DMBX1	CACNA1C
CEP128	CACNA1D
DIAPH1	TBL1XR1
ZDHHC24	CARS1
PTPN23	GPHN
AMPD2	PHB2
OTUD6B	CHRNA4
INO80	CHRNA7
KMT2E	CRP
PCDHB4	CYP1B1
BBS1	CYP2D6
MATN4	ESCO2
UBE4A	CYP11B2
SEC24D	DRD2
GABRA1	DRD4
GLUL	ELAVL2
KCNJ11	AKT1
PIK3CB	ESR2
PIK3CD	AFF2
PIK3CG	GREM1
SCN1B	GRIN2A
UGT2B7	NRG1
ADK	HOXA1
FMR1	IFNG
HSPA4	PAX6
IL1A	CNTN5
PTEN	CHD7
PVALB	PRL
SYN1	PTGS2
TLR4	SLC12A5
NRXN1	CCL2
ABCG2	SIL1
SRPX2	CAPS2
IDH1	CASK
KCNMA1	SYNGAP1
MIR134	SEMA5A
MIR146A	CLOCK
NFE2L2	CDH13
PAFAH1B1	ERICD
PTPN4	CDX2
CSTB	SLCO6A1
EPHX1	CPB2
ARHGEF9	CS
MCF2L	DNMT1
GABBR1	EGF
GRM2	ESR1
LRP2	TRIM32
ARSD	ARHGEF9
WWOX	SYNM
RBFOX1	FOLR1
SLC12A3	GAD1
TSPO	AUTS2
ABCB6	GFAP
GPHN	CNTN6
MTCO2P12	GLO1
CLCN2	ANK3
CNR1	GRIA2
PRICKLE1	GRIK2
CYP3A5	SETD2
DMD	GSTP1
GJA1	HGF
HIF1A	HLA-DRB1
KCNH2	APBA2
MALAT1	HP
LEP	IGF1
LETM1	IL5
MMP9	AR
COX2	GSTK1
TESC	KCNJ10
PRNP	MAOB
RELN	NGF
REST	OXT
SOD2	PAFAH1B1
BRAF	WWOX
TAC1	MAGEL2
FOXP2	CC2D1A
PLPBP	SETD5
TPP1	PCDH19
CRP	PCDH10
CYP3A4	BCL2
EPHB2	S100B
NEDD4L	SLC12A2
SZT2	SNAP25
SMUG1	CDKL5
GABPA	TCF4
GABRD	ST8SIA2
GRIN1	IMMP2L
GRM5	TIMELESS
IL10	ZNF804A
KCNA2	CDH2
KCNB1	PTLS
KCNQ1	CDH9
MIR155	CDH11
MIR21	KDM5B
ACHE	LOC110806262
ABCC1	DCD
ALDH7A1	COL9A3
GAL	OSR1
UGT1A6	CRH
UGT1A4	MACROD2
PNPO	PRICKLE1
LGI2	AANAT
MBD5	CUX1
MAPK1	CYBB
AZGP1	ABCA13
TWNK	CYP2E1
FAM20C	VPS13B
PCDH10	CBLL2
HCN2	PRICKLE2
VEGFA	DMD
ZEB2	ACAN
C20orf181	DPP4
CDK5	DPYSL3
FARS2	EPHB2
RALBP1	CLN8
CHRNA2	ALDH1A3
CHRNA7	FGA
CLCN4	ZNF292
CREB1	ASTN2
CSF2	NCS1
RBFOX3	CHD5
CYP2B6	HAVCR1
CYP2C18	SH2D6
CYP2D6	GPR37
DLG4	GRIA1
AGER	GRM1
EGR1	GRP
CLN8	HLA-B
EPO	HLA-C
PLCB1	HLA-G
PIGN	HMGB1
PANX1	HNRNPU
GABRA2	HOXB1
HCAR1	NEXMIF
GRIA3	IFNA1
GRIK2	IFNA13
GRM3	APOE
GRM7	IGF2
GSK3B	IL2
APP	IL9
AQP4	IL13
KCND3	LEP
LAMC2	LRP1
LTBP3	MIR132
MIR106B	MIR137
MIR132	MIR34A
MIR145	CAPRIN1
MYD88	MBNL1
NHS	MEF2A
NTRK2	MIF
PCMT1	MKI67
PLCG1	MMP9
PPP3CA	ASNS
PSEN1	MSN
VARS2	NCAM1
BAD	NR4A2
PTH	FOXP3
RASGRF1	PHF21A
REN	PEX7
RPS19	POMC
CCL2	PON1
SLC6A4	PPARA
SLC6A8	PPARG
SOX2	KIF1A
SPAST	CHDH
SRF	BAG1
STAT3	MRTFB
TFPI	MIB1
VDR	NLGN2
VIM	KMT2C
VIP	RAC1
CACNA2D1	RORA
EPM2A	ROS1
NPRL3	OPN1SW
CAMK4	RPL10
CASP3	SCD
ADGRV1	SCN3A
SHANK3	SCN9A
TNFSF14	SEMA3F
CACNA1H	LRRC4
PPIG	CLEC7A
CD34	NBEAL1
SYCE1L	BMP4
FAME3	SLC19A1
ABCC5	SMARCA2
ADAM10	SMARCA4
TOMM40	SOD1
LIAS	SOD2
DBA2	STX1A
CHRNB2	BST1
CLCN1	TAC1
CLU	TCF20
CMA1	TERT
COMT	TLL1
ADORA1	TPI1
COX8A	PHLDA2
CSF1R	WNT1
SIK1	WNT2
CTSD	USP7
TMTC3	MUL1
DBH	MCPH1
TLE5	ARHGEF5
DECR1	CMIP
DRD2	CAMK4
JAG1	KDM5C
ESR1	ELMOD3
FGF12	ATP13A4
FGF13	CAT
CNKSR2	IRS2
SETD1B	CACNA1H
CYFIP1	CD5L
FN1	DLGAP1
BACE1	TAOK2
FRRS1L	NR1D1
KIF4A	CD69
ALPL	SETD1A
GABRA6	PIEZO1
SPDEF	DGCR2
PART1	ADA
GCG	HOTAIR
HCA1	FMR1-AS1
GDNF	MIR873
HPGDS	ERVMER34-1
MCAT	MIR1290
SGSM3	LINC01672
GNAQ	DEL11P13
GRIK1	ABCB6
MCTS1	CDH8
GRIN2D	PTCHD1-AS
NR3C1	NLGN4Y-AS1
GRM4	IFNG-AS1
GSTM1	OPN1MW3
GSTM2	PANDAR
NRG1	DHRS9
HSP90AA1	EMSLR
HSP90AB1	ADAM10
APOBEC1	OLIG2
IDH2	MIR6126
IGF1	LOC102723407
IGHE	LOC102724971
IL4	RTN3
IL17A	ABCA7
IDO1	ATP8A1
KCNC1	BAIAP2
KCNK3	ZBTB18
KNG1	ATG7
SAMD12	PERCC1
MIR187	CERNA3
MAP6	ARFGEF1
MARS1	SLU7
MDM4	PRPF8
MEF2A	AHSA1
MIR196B	RN7SL263P
MSH3	LBX1
COX1	CXCR6
TRNK	CD226
NGF	MTCO2P12
OTX1	PTGES3
PAK3	CTSC
KCNK9	LOC107987479
PDGFB	PDE10A
PDPK1	SLC26A1
PIGA	PPARGC1A
PLXNA1	SUB1
ADAM22	SLC27A4
ATP7A	TLK2
MARCHF1	RAPGEF4
FCMTE2	CHD4
PRL	PTPRT
KCNQ5	WDR45
CELF4	FAM107A
RGMA	SUPT16H
PDXP	CHM
SLC17A6	PRRT2
GJD2	KLF12
PTGS1	LINC02605
SHROOM4	CDCA5
NUFIP2	PARK7
KLHL1	CHRNA3
MAGEE1	GPRASP2
TRPV4	H3P40
BCL2	RAB39B
BRD2	ADCYAP1R1
RORA	CYP2R1
RORB	CNTF
RPL10	COL4A1
ACSM3	CNTNAP5
SCN2B	RBM45
SCN5A	COMP
SLC4A3	CORD1
UCA1	ADORA2A
SLC6A3	COX8A
SLC6A12	CPOX
SLC16A1	CREB1
SLC22A1	CRK
SMS	SLC32A1
SNCA	RPS10P2
SOD1	MAPK14
SOS1	CSF2
SPTAN1	B3GLCT
SRI	LRFN5
SST	PWAR1
STX1A	RBFOX3
SYP	CBLN2
SYT1	ADRA1A
TAP1	NKX2-5
TAT	IL23R
TCF4	CTNND2
THBS1	COMMD1
TK2	ADRA2B
TLR3	RMDN2
TP53	GPR155
TRPM2	ADRA2C
TUBB2A	CX3CR1
UCHL1	ADRB2
VRK2	CYP1A2
WAS	CYP2C19
CACNA1D	CYP11A1
TUBA1A	CYP11B1
CALB1	CYP19A1
CALB2	CYP27A1
CALCA	DAB1
NARS2	DAO
GLRA3	DBI
SLA2	DDIT3
PHF6	DDT
JRK	DECR1
ADAM23	DDX53
SUCLA2	ARX
SYNJ1	HTR3C
SGCE	DHCR7
CACNA1G	AFP
KCNQ4	DLX2
STRADA	DLX5
ADGRG1	DLX6
ZFYVE9	DNASE1
SCARB2	ABAT
PTGES	AGRP
CLOCK	DRD1
MVP	DRD5
CDH1	DTNA
A1BG	EDNRA
ADA	EEF1A2
AKT3	EGFR
MIR147B	AHR
FECD2	ARID2
HCN4	METTL21C
MIR1183	WDR90
FTX	AIF1
ECT	MARK2
LINC01672	ENO2
MICA	PRSS55
PPR1	EPHA5
DNM1L	EPS8
ABCC9	ERBB4
PSC	ERCC2
PQBP1	EYA1
PGR-AS1	EZH2
OPN1MW3	F2R
ARPC2	ALDH1A1
ATP6AP2	FAAH
DHRS9	FABP1
TNK2	FABP3
CNKSR1	FABP5
BCKDK	FABP7
MARCHF6	FAP
MMDK	JMJD1C
LAMC3	FGF2
CACNG2	FGFR2
TUBA1B	FH
TUBB3	XRN2
RACK1	COBLL1
ADARB1	FNDC3A
CDX2	TRAPPC8
HAX1	FKBP5
FST	ARHGEF15
CAP1	FOXG1
DEAF1	SBNO2
ARFGEF1	FAN1
SORBS1	FOXF1
NPRL2	RIMS1
CAMKK2	FOXE3
TNFSF13B	MYO16
GNB5	WDTC1
OGA	KIF21B
RAI1	NCOA6
CHL1	KDM4C
NES	ERC1
CPLX1	PEG10
PNPLA6	TNRC6B
EHMT2	TBC1D9
FASTK	KANK1
AP3M2	PLCB1
SLC27A4	ADGRL3
GTF2A1L	DMXL2
STON1	SATB2
ZWINT	CUX2
CHI3L1	SYNE1
PSIP1	ATP13A2
KLK8	SIRT1
SLCO2B1	SLC7A8
PARK7	SLC35A3
GABARAP	FOLR2
SYNPO	TNPO3
NLRP3	MAPK8IP2
MIR155HG	SEZ6L
CISH	PSD4
TNFRSF13C	TSPAN12
ADCYAP1	BACE1
NUS1	IL17RA
GRIN3B	FRA7A
AP2M1	FRAXE
CLC	FYN
CLCN7	KCTD13
CLTC	XRCC6
NIPA1	GABPA
SEZ6	GABRA4
PLK3	GABRG1
HSPB6	NEGR1
CNN3	GAD2
CNP	PART1
CNR2	RNF19A
SLC44A3	RAB11FIP5
COL1A1	POLDIP2
COL2A1	ZBTB20
COL4A1	NOC2L
COL4A5	GATA4
ACMSD	IL1RAPL2
ADORA2A	SEZ6L2
CP	OPN1MW
CPA1	ELP4
MPLKIP	GDI1
CPT1A	GDNF
CREBBP	GEM
CRIP1	DAOA
CRIP2	LAT
SLC32A1	SND1
TRPM6	INTU
RSS	IL37
PARP1	DISC2
OR2AG1	DISC1
CSNK1E	HPGDS
PWAR1	RPS6KA6
ADRA1D	AMT
CSNK2B	GLUL
CTAA1	AMY1A
CTNNB1	AMY1B
CTNND2	AMY1C
ADRA2B	NEAT1
RMDN2	ANGPT1
CUX1	WDR62
CX3CR1	MIF-AS1
CYBB	GPR42
CYP1A1	ANK2
CYP1A2	GRIK4
KCTD7	NR3C1
CYP19A1	GRM2
SLC35G1	GRM8
DAG1	GRPR
DAP	GSK3B
DAPK1	GSR
LGI4	GSTA1
ACE	GSTM1
DDIT3	GSTT1
PRICKLE2	DNMT3L
KCNV2	NXPH1
DHCR24	GZMB
AFM	H1-4
DLG3	HAGH
DLX1	UBE2K
DLX2	ACACA
DNAH8	HLA-A
DNMT3A	HLA-DPA1
DXO	HLA-DPB1
ABAT	HMGN1
DPP4	NR4A1
DPYSL2	TAAR6
DPYSL3	HOXB8
DRD4	HOXD@
DSCAM	HOXD11
AGTR1	APC
AGTR2	APCS
ECM1	HRAS
ABCA1	AGFG1
EEF1B2P2	HES1
EEF2	HSPA1A
EFNB3	HSPA1B
EGFR	HSPA4
EGR3	HTR1A
ELAVL2	HTR1B
ABCA2	HTR2C
ELN	HTR7
ENO2	ICA1
PRSS55	NANOS1
C9orf72	APOC1
EPHA3	IDS
EPRS1	TGM6
ERBB4	APOD
ESR2	SERINC2
EXT1	IGFBP5
F2	ZNF713
F2R	APP
ABCD1	IL1RAP
F9	IL1RN
FABP7	IL7
PTK2B	IL15
ZSCAN25	IL16
BRAT1	INS
SLC35F1	INSR
1-Feb	IRF1
FGFR1	IRS1
PHLDA1	ITPR1
NTNG1	JAK2
ARHGEF15	PTCHD3
SV2C	EFCAB5
KDM1A	KCNJ2
EMC1	KCNMA1
POGZ	KCNQ2
CIC	LINC-PINT
MAPK8IP3	KIR2DS1
PMPCA	KIR3DL1
RHOBTB2	KLRC2
PACS2	KNG1
SMG6	KRT7
SATB2	L1CAM
CUX2	LAMB1
SYNM	LDHB
AFF2	LGALS7
PUM2	LIG4
CRTC1	FADS1
SIRT3	LMNA
SLC35A3	C4orf3
BRD4	LNPEP
ZFYVE26	LRP2
RBFOX2	LTA
ATP6V0A2	ARNTL
FOSL2	SH2D1A
SLC7A11	LYZ
FTSJ1	MIR124-1
ALOX15	MIR140
FYN	MIR21
CALHM1	MIR34B
GABRA3	ARSA
GABRA4	STS
GABRA5	MAPT
GABRR2	MARK1
SHC2	MDK
PRDX5	MEFV
GALR1	MIP
DCAF13	MLF1
GAP43	NR3C2
PARS2	MME
PHGDH	MMP3
GC	MDD1
OPN1MW	MNT
GREM1	MOG
ELP4	MRC1
NPAS4	MSNP1
GFER	MSX1
GHRH	MSX2
NPTN	COX2
FOXD3	MTRR
SIGLEC7	MUSK
LAT	MYH6
SND1	MYH10
GJB2	NCAM2
FOXP1	NDUFS1
CNTN6	NDUFV1
APEX2	RERE
BHLHE22	NEO1
DESI1	NFE2L2
GLI3	NFIB
GLO1	NFKB1
GLP1R	NGFR
GLRA1	NOS1
GLRA2	NOS2
GLRB	NOTCH1
GLUD2	NPY
AMT	NPPA
NEAT1	ATP2B2
KANSL1	NTRK1
PIGW	NTS
SLC9A9	OGG1
FFAR1	BDNF-AS
STON1-GTF2A1L	OPRK1
GRK5	OTX1
ANK2	P2RX7
GRIA4	ARHGEF3
REM1	PAM
ABR	PAX3
GRIK4	NTM
GRIN2C	ASCC1
SETD2	SERPINA5
CXCL1	KMT5B
GSTT1	RMDN1
ZDHHC8	AADAT
EEF2K	PCYT1A
ALG6	PLAC8
UBQLN1	PLA1A
ANXA1	PRKAG2
HCLS1	PRRX2
HCRT	SCLY
HDAC2	IL23A
KCNIP3	PDZK1
PIK3R4	ARID4B
HIP1	PER1
HK1	PF4
HLA-A	CFP
HNF4A	ABCB1
APBA2	PITX3
HOXD@	PKD2
HSPB1	PLAUR
HSPB2	PLG
APLP1	STX18
HSPG2	SEPTIN5
HTR1A	POR
HTR2A	POU3F2
ICAM1	GNB1L
CELIAC5	UGT1A1
CPP	FBLIM1
IDS	AHI1
TGM6	ELOVL2
COL6A4P1	RPP25
IFNG	PPL
IGFALS	FAM120C
ACADS	TESC
RBPJ	TUG1
APRT	MOCOS
ZACN	FEZF2
IL1RN	RMDN3
IL2	SBNO1
IL2RB	TMLHE
CXCR2	UBA6
AQP1	ELMOD1
IL13	POMGNT1
AQP6	ZNF407
INS	SYBU
INSR	SLF2
AR	PRKCB
ITGA5	LRP2BP
JUN	TRERF1
JUNB	PAG1
JUND	ASH1L
KCNJ6	MAPK3
KCNK2	MAPK7
NHLRC1	PRLR
KIF5A	PRODH
KIF5C	DIABLO
KIF22	PSEN2
KRAS	RETN
KRT5	CELF4
KRT10	ARNTL2
LAIR1	ACKR3
LAMB1	PCBP4
ELFN1	PSMD12
LEPR	ATP10A
LIFR	SENP7
ASIC2	PTGS1
LMNA	MIR451A
PHOX2A	ERMN
LNPEP	TAOK1
LPA	SEMA6A
LPL	VPS18
MIR125A	PTPN4
MIR141	PTPRA
MIR149	PTPRG
MIR15A	ZNF462
MIR16-1	RAB2A
MIR181C	RANBP1
MIR183	RANGAP1
MIR200C	KDM5A
MIR203A	HRH4
MIR206	OPN1LW
MIR211	REST
MIR212	RFC1
MIR23A	RHCE
MIR27A	RHD
MIR30A	RIT2
MIR34C	RPS6
CAPRIN1	MIR484
ARSA	CLIP1
ME2	S100A1
MFAP1	SORT1
MGAT1	SAA1
ASAH1	SAA2
ASCL1	SAFB
KMT2A	ACSM3
MLLT3	SAT1
FOXO4	SCN8A
MMP2	SCT
MMP3	CCL7
ALDH6A1	CCL11
MOG	CCL17
MPO	SDC4
MIR323A	CXCL12
TARP	ZNF335
MST1	LIN7B
CYTB	SET
MTHFD1	TFB2M
ND6	TOR3A
RNR1	NSD1
MTRR	GALNT17
MUSK	SHBG
ZFHX3	P2RY12
ATF3	BMP1
ATM	SKIL
NEFL	SLC1A2
NEUROD1	RTN4R
NFKB1	UPF3B
NGFR	SLC2A3
NNMT	SLC3A2
NONO	PCDH15
NOS3	SLC6A1
CCN3	SLC6A2
NRAS	LGALS7B
ACR	SLC6A8
NSF	SLC12A3
NT5E	SLC18A1
NTF3	SMARCB1
NTRK1	SNCB
NUP98	SNCG
NR4A2	SNRNP70
RNASE12	SNRPN
MIR378A	SOAT1
ODC1	SOD3
OPHN1	SOX3
OPRK1	DST
OPRL1	SPAST
P4HB	SPINT1
DUOX2	SPN
SLC45A1	BRCA1
PAM	SRF
EJM2	SRY
PAX3	SSTR4
PAX6	ST14
FCMTE1	STAT5A
PCDH7	STAT5B
EXOSC3	BRS3
ATL1	TAL1
NDUFA13	CNTN2
RMDN1	TAZ
IER3IP1	HNF1B
PCP4	TCN2
TLR7	BUB1
SUCO	ACTC1
ISYNA1	PRDX2
LGSN	TERF1
PDHA1	TGFB2
PIGT	TGM2
PDYN	THAS
CFP	THBS1
ACP1	TSPO
ATP6V1A	THRB
PHEX	TIMP4
ATP6V1B2	TLR4
SERPINB6	TM7SF2
PITX2	CLDN5
PLA2G1B	TNFRSF1A
PLA2G4A	TOP1
PLAT	TPH1
PLAU	CRISP2
BCL11A	TRH
PLN	TRHR
PLP1	TRIO
PTOV1	TRPC5
DUOX1	TRPC6
TSPEAR	TRPM2
NANS	MIR656
KCNK10	TSNAX
TREM2	OPN1MW2
SMOX	TWIST1
TMCO1	UCP3
POU2F1	UROD
ATRX	VCP
UGT1A9	VEGFA
PPARA	VIP
UGT1A3	WT1
PPARG	XPO1
MED1	XRCC4
PDP1	YWHAE
LEPROT	ZIC2
FBLIM1	CACNA1A
CNNM2	CACNA1B
PPP1CB	CACNB2
RMDN3	SEMA3B
PTPA	CAD
RHOT1	GGCT
CHDH	MBOAT7
FOXRED1	FA2H
CHD7	CALB2
SYBU	SLC52A2
PACS1	CARS2
PRKCA	AIMP2
ERMARD	MSANTD2
PRKCB	FBXO31
PRKCD	RBFA
SCN3B	RABEP2
PRKG2	CNTNAP3
MAPK8	NAA15
MAPK10	FUZ
ANKH	STAM
PRODH	CPEB4
PROS1	PPP1R2C
PRS	FOSL1
PANX2	ASXL3
SLC2A4RG	ACTN4
COQ8A	GAN
SLC17A7	SLC38A1
TIGAR	PLA2G12A
GOPC	MAP1LC3B
CHMP1B	MIA
TAS2R38	NRIP1
PTCH1	DGCR6
ABHD6	CAPG
PTHLH	TMEM187
MIR499A	CASP1
HECW2	KATNAL2
SORCS2	ARHGAP24
NLGN2	TTC25
CACHD1	KLF16
TRIB3	CASP7
PVT1	PPP1R1B
CREBZF	SLF1
BBS4	SYVN1
PRM3	CUL3
QARS1	SRRM4
MOK	TMEM185A
BCHE	FOXN1
RAN	SPZ1
RARRES2	HAVCR2
RET	SLC7A3
ACTB	CNTNAP4
GAS5	MKNK1
BCL9	PLA2G4C
BCS1L	STX16
MIR487A	MPDZ
RPS27A	NR1I2
RYR2	ARHGEF7
S100A10	CACNA1G
TSPAN31	HERC2
SC5D	HERC1
SCN4A	WASF1
SCN7A	ARTN
SCNN1D	CLDN12
NAPB	AIFM1
ABCG4	UBXN11
IRF2BPL	LPAR2
NSD1	SLC16A7
SGK1	SLC33A1
SH3GL2	MSC
MT1XP1	CER1
SHBG	COX5A
GORASP1	GRAP2
SHMT1	SYTL4
MICAL1	FADS2
P2RY12	AIM2
ST3GAL3	PTGES
NDRG4	CD40
WNK1	NCOR1
SLC5A2	IQCB1
WNK3	DEPDC5
SLC6A9	NOS1AP
SLC6A11	CD79A
SLC6A13	DOCK4
SLC8A1	HDAC4
SLC8A3	BMS1
SLC9A1	KIAA0319
SLC12A1	SETDB1
SLC18A2	TLK1
SLC18A3	NUAK1
SLC20A2	ARNT2
BNIP3
MIR542
SOX11
SP1
SSTR1
VAMP2
TACR1
CNTN2
TCF3
MIR421
MIR597
TCOF1
TERT
TFCP2
TGIF1
NKX2-1
TLE4
TRAPPC10
TNFRSF1B
TP73
TPO
CRISP2
TRAF1
TRH
TRIO
TRPC5
CAPN5
TUBG1
OPN1MW2
CCR2
UBC
UBTF
UCP2
UGT1A
UGT2B15
UGT8
NR1H2
UROD
VARS1
VCAM1
VCP
BEST1
TRPV1
YWHAG
CACNA1B
CACNA1C
CACNA1E
CACNA1S
KCNAB1
LRFN4
TRPM8
FTO
BAG6
SLC52A2
HSPBAP1
TBL1XR1
SLC25A22
TRPM3
SPG11
TARS2
CCDC6
SRCIN1
COL18A1
KMT2D
ST8SIA2
SLC7A5
TMX1
NIPA2
CCM2
SNX25
PLA2G6
CASP8
CASP9
UQCC2
RECK
CUL4B
NKX6-2
NTNG2
SPZ1
CAT
SEMA7A
TMEM25
GEMIN2
SLC7A3
WDR73
DGKE
CNTNAP4
DEGS1
KHSRP
RUNX2
TNFSF11
NPFF
RTCA
RNASET2
AKR1C3
KCNK5
NAPA
DPM2
NRP2
CFLAR
KRIT1
PHOX2B
TOP3B
AP3D1
WASL
CHRFAM7A
SLC25A21
HSPB3
KCNH7
AIFM1
SLC28A1
SCAF11
ZNF804A
ARHGEF2
SLC16A7
SLC33A1
HACD1
MSC
PDLIM7
TIMM50
PIGM
SLC9A3R2
TRMT10A
KL
CADPS2
NRXN3
ADIPOQ
HOMER1
PICK1
CD36
CD38
ABCG1
CD68
RAPGEF2
HDAC4
KEAP1
DNAJC6
CDK1
ELMO1
GAB2
MAGI2
FIG4
SV2B
SLC12A6
