# Supplementary material for: Identification of the Shared Gene Signatures between Autism Spectrum Disorder and Epilepsy via Bioinformatic Analysis
Source: Comput Math Methods Med. 2022 Dec 16;2022:9883537. doi: 10.1155/2022/9883537 (PMC9806688; doi:10.1155/2022/9883537)
Supplement: Supplementary 7 — Table S6: the crosstalk genes between ASD and EP based on DEGs. [file 9883537.f7.txt]

RBPMS
SGMS1
SLCO4C1
PARD6G
EPB41L5
TUNAR
ARSI
IRAK3
RND2
CA2
TPD52L1
KRTAP1-1
CRYGN
C20orf197
CCN5
HECW2-AS1
PLGLB2
BRINP2
EGR1
BAIAP2L1
ATP8B4
TUBB2A
FILNC1
CDK15
GRB14
OTX1
MSRB3
OLFML3
ADARB2
